# Supplementary material for: Dimethyl 2-(1-benzyl-2-oxoindolin-3-yl­idene)-1,3-dithiole-4,5-dicarboxyl­ate
Source: Acta Crystallogr Sect E Struct Rep Online. 2011 Jan 22;67(Pt 2):o482. doi: 10.1107/S1600536811002613 (PMC3051557; doi:10.1107/S1600536811002613)
Supplement: Supplementary file 1 [file e-67-0o482-sup1.cif]

##############################################################################
###                                                                        ###
###        Electronic paper (Acta Crystallographica Section E)             ###
###                                                                        ###
##############################################################################
#                                                                            #
# This CIF contains the data in a paper accepted for publication in Acta     #
# Crystallographica Section E. It conforms to the requirements of Notes      #
# for Authors for Section E, and has been peer reviewed under the auspices   #
# of the IUCr Commission on Journals.                                        #
#                                                                            #
# Full details of the Crystallographic Information File format               #
# are given in the paper "The Crystallographic Information File (CIF):       #
# a New Standard Archive File for Crystallography" by S. R. Hall, F. H.      #
# Allen and I. D. Brown [Acta Cryst. (1991), A47, 655-685].                  #
#                                                                            #
# The current version of the core CIF dictionary is obtainable from          #
# ftp://ftp.iucr.org/pub/cif_core.dic. The current version number is 2.4.    #
#                                                                            #
# Software is freely available for graphical display of the structure(s) in  #
# this CIF.  For information consult the CIF home page http://www.iucr.org/  #
# cif/home.html                                                              #
#                                                                            #
# This file may be used for bona fide research purposes within the           #
# scientific community so long as proper attribution is given to the journal # 
# article from which it was obtained.                                        #
#                                                                            #
##############################################################################
                                             
data_global
_audit_creation_method     'WinGX routine CIF_UPDATE'
_audit_conform_dict_name     cif_core.dic
_audit_conform_dict_version     2.4
_journal_data_validation_number     ?
_journal_date_recd_electronic     2011-01-16
_journal_date_accepted     2011-01-19
_journal_name_full     'Acta Crystallographica, Section E'
_journal_year     2011
_journal_volume     67
_journal_issue      2
_journal_page_first     o482
_journal_page_last     o482
_journal_paper_category     QO
_journal_coeditor_code     BT5465
_publ_contact_author_name     'Bazgir, Ayoob'
_publ_contact_author_address
;Department of Chemistry
   Islamic Azad University
   Doorood Branch
   Doorood 688173551
   Iran
;
_publ_contact_author_email     'a_bazgir@yahoo.com'
_publ_contact_author_fax     '0098 021 29903104'
_publ_contact_author_phone     '0098 021 29903104'
_publ_section_title
;
Dimethyl 2-(1-benzyl-2-oxoindolin-3-ylidene)-1,3-dithiole-4,5-dicarboxylate
;
loop_
    _publ_author_name
    _publ_author_footnote
    _publ_author_address
    'Bazgir, Ayoob' ?
;
Department of Chemistry
Islamic Azad University
Dooroud Branch
Dooroud 688173551
Iran
;
data_I
_audit_creation_method     'WinGX routine CIF_UPDATE'
_chemical_name_systematic
;
Dimethyl 2-(1-benzyl-2-oxoindolin-3-ylidene)-1,3-dithiole-4,5-dicarboxylate
;
_chemical_formula_moiety     'C22 H17 N1 O5 S2'
_chemical_formula_sum     'C22 H17 N1 O5 S2'
_chemical_formula_iupac     'C22 H17 N1 O5 S2'
_chemical_formula_weight     439.51
_symmetry_cell_setting     monoclinic
_symmetry_space_group_name_H-M     'C 2/c'
_symmetry_space_group_name_Hall     '-C 2yc'
loop_
    _symmetry_equiv_pos_as_xyz
    'x, y, z'
    '-x, y, -z+1/2'
    'x+1/2, y+1/2, z'
    '-x+1/2, y+1/2, -z+1/2'
    '-x, -y, -z'
    'x, -y, z-1/2'
    '-x+1/2, -y+1/2, -z'
    'x+1/2, -y+1/2, z-1/2'
_cell_length_a     28.923(2)
_cell_length_b     9.3615(5)
_cell_length_c     15.0531(12)
_cell_angle_alpha     90
_cell_angle_beta     101.319(6)
_cell_angle_gamma     90
_cell_volume     3996.6(5)
_cell_formula_units_Z     8
_cell_measurement_reflns_used     14881
_cell_measurement_theta_min     2.29
_cell_measurement_theta_max     29.26
_cell_measurement_temperature     298(2)
_exptl_crystal_description     Block
_exptl_crystal_colour     Yellow
_exptl_crystal_size_max     0.49
_exptl_crystal_size_mid     0.4
_exptl_crystal_size_min     0.35
_exptl_crystal_density_diffrn     1.461
_exptl_crystal_density_method     'not measured'
_exptl_crystal_F_000     1824
_exptl_absorpt_coefficient_mu     0.302
_exptl_absorpt_correction_type     multi-scan
_exptl_absorpt_process_details     '(SADABS; Bruker, 1998)'
_exptl_absorpt_correction_T_min     0.869
_exptl_absorpt_correction_T_max     0.900
_exptl_special_details
;
;
_diffrn_ambient_temperature     298(2)
_diffrn_radiation_type     MoK\a
_diffrn_radiation_wavelength     0.71073
_diffrn_radiation_monochromator     graphite
_diffrn_measurement_device_type     'Bruker SMART CCD area-detector'
_diffrn_measurement_method     '\f and \w'
_diffrn_detector_area_resol_mean     '0.15 mm'
_diffrn_reflns_number     14881
_diffrn_reflns_av_R_equivalents     0.0426
_diffrn_reflns_theta_min     2.29
_diffrn_reflns_theta_max     29.26
_diffrn_reflns_theta_full     29.26
_diffrn_measured_fraction_theta_max     0.987
_diffrn_measured_fraction_theta_full     0.987
_diffrn_reflns_limit_h_min     -39
_diffrn_reflns_limit_h_max     39
_diffrn_reflns_limit_k_min     -12
_diffrn_reflns_limit_k_max     12
_diffrn_reflns_limit_l_min     -15
_diffrn_reflns_limit_l_max     20
_diffrn_standards_number     0
_refine_special_details
;
Refinement of <i>F</i>^2^ against ALL reflections. The weighted <i>R</i>-factor
<i>wR</i> and goodness of fit <i>S</i> are based on <i>F</i>^2^, conventional
<i>R</i>-factors <i>R</i> are based on <i>F</i>, with <i>F</i> set to zero for
negative <i>F</i>^2^. The threshold expression of <i>F</i>^2^ >
\s(<i>F</i>^2^) is used only for calculating <i>R</i>-factors(gt) <i>etc</i>.
and is not relevant to the choice of reflections for refinement.
<i>R</i>-factors based on <i>F</i>^2^ are statistically about twice as large
as those based on <i>F</i>, and <i>R</i>- factors based on ALL data will be
even larger.
;
_reflns_number_total     5379
_reflns_number_gt     4206
_reflns_threshold_expression     I>2\s(I)
_refine_ls_structure_factor_coef     Fsqd
_refine_ls_matrix_type     full
_refine_ls_R_factor_all     0.0658
_refine_ls_R_factor_gt     0.0471
_refine_ls_wR_factor_ref     0.1126
_refine_ls_goodness_of_fit_ref     1.068
_refine_ls_restrained_S_all     1.068
_refine_ls_number_reflns     5379
_refine_ls_number_parameters     271
_refine_ls_number_restraints     0
_refine_ls_hydrogen_treatment     constr
_refine_ls_weighting_scheme     calc
_refine_ls_weighting_details
         'calc w=1/[\s^2^(Fo^2^)+(0.0447P)^2^+2.5812P] where P=(Fo^2^+2Fc^2^)/3'
_atom_sites_solution_hydrogens     geom
_atom_sites_solution_primary     direct
_atom_sites_solution_secondary     difmap
_refine_ls_shift/su_max     0.007
_refine_ls_shift/su_mean     0.001
_refine_diff_density_max     0.281
_refine_diff_density_min     -0.202
_refine_ls_extinction_method     none
loop_
    _atom_type_symbol
    _atom_type_description
    _atom_type_scat_dispersion_real
    _atom_type_scat_dispersion_imag
    _atom_type_scat_source
    C C 0.0033 0.0016 'International Tables Vol C Tables 4.2.6.8 and 6.1.1.4'
    H H 0 0 'International Tables Vol C Tables 4.2.6.8 and 6.1.1.4'
    S S 0.1246 0.1234 'International Tables Vol C Tables 4.2.6.8 and 6.1.1.4'
    O O 0.0106 0.006 'International Tables Vol C Tables 4.2.6.8 and 6.1.1.4'
    N N 0.0061 0.0033 'International Tables Vol C Tables 4.2.6.8 and 6.1.1.4'
_computing_data_collection     'SMART (Bruker, 1998)'
_computing_cell_refinement     'SAINT (Bruker, 1998)'
_computing_data_reduction     'SAINT (Bruker, 1998)'
_computing_structure_solution     'SHELXS97 (Sheldrick, 2008)'
_computing_structure_refinement     'SHELXL97 (Sheldrick, 2008)'
_computing_molecular_graphics     'ORTEP-3 for Windows (Farrugia, 1997)'
_computing_publication_material     'WinGX (Farrugia, 1999)'
loop_
    _atom_site_type_symbol
    _atom_site_label
    _atom_site_fract_x
    _atom_site_fract_y
    _atom_site_fract_z
    _atom_site_U_iso_or_equiv
    _atom_site_adp_type
    _atom_site_calc_flag
    _atom_site_refinement_flags
    _atom_site_occupancy
    _atom_site_disorder_assembly
    _atom_site_disorder_group
    C C1 0.69401(6) 0.1560(2) 0.15830(13) 0.0440(4) Uani d . 1 . .
    H H1 0.6678 0.097 0.1428 0.053 Uiso calc R 1 . .
    C C2 0.72780(7) 0.1575(2) 0.10498(15) 0.0517(5) Uani d . 1 . .
    H H2 0.7243 0.0992 0.0541 0.062 Uiso calc R 1 . .
    C C3 0.76654(7) 0.2450(3) 0.12692(16) 0.0553(5) Uani d . 1 . .
    H H3 0.7892 0.2459 0.0909 0.066 Uiso calc R 1 . .
    C C4 0.77168(7) 0.3309(2) 0.20198(18) 0.0574(6) Uani d . 1 . .
    H H4 0.7978 0.3906 0.2165 0.069 Uiso calc R 1 . .
    C C5 0.73822(7) 0.3290(2) 0.25619(16) 0.0505(5) Uani d . 1 . .
    H H5 0.7422 0.3866 0.3075 0.061 Uiso calc R 1 . .
    C C6 0.69882(6) 0.24178(19) 0.23467(12) 0.0387(4) Uani d . 1 . .
    C C7 0.66189(6) 0.2389(2) 0.29233(13) 0.0463(4) Uani d . 1 . .
    H H7A 0.6588 0.142 0.3132 0.056 Uiso calc R 1 . .
    H H7B 0.6722 0.2985 0.3452 0.056 Uiso calc R 1 . .
    C C8 0.60243(6) 0.4311(2) 0.22905(13) 0.0405(4) Uani d . 1 . .
    C C9 0.62848(7) 0.5531(2) 0.25334(15) 0.0512(5) Uani d . 1 . .
    H H9 0.6597 0.548 0.2835 0.061 Uiso calc R 1 . .
    C C10 0.60660(8) 0.6838(2) 0.23143(17) 0.0575(5) Uani d . 1 . .
    H H10 0.6235 0.7675 0.2473 0.069 Uiso calc R 1 . .
    C C11 0.56030(8) 0.6924(2) 0.18661(17) 0.0579(6) Uani d . 1 . .
    H H11 0.5464 0.7813 0.173 0.069 Uiso calc R 1 . .
    C C12 0.53431(7) 0.5688(2) 0.16160(15) 0.0495(5) Uani d . 1 . .
    H H12 0.5031 0.5747 0.1311 0.059 Uiso calc R 1 . .
    C C13 0.55522(6) 0.43703(19) 0.18238(13) 0.0400(4) Uani d . 1 . .
    C C14 0.53962(6) 0.28985(19) 0.16840(13) 0.0394(4) Uani d . 1 . .
    C C15 0.57937(6) 0.1980(2) 0.20878(13) 0.0413(4) Uani d . 1 . .
    C C16 0.49754(6) 0.23430(18) 0.12636(12) 0.0371(4) Uani d . 1 . .
    C C17 0.41162(6) 0.19850(18) 0.04219(13) 0.0383(4) Uani d . 1 . .
    C C18 0.36382(7) 0.2325(2) -0.01156(13) 0.0432(4) Uani d . 1 . .
    C C19 0.30976(8) 0.4193(3) -0.0566(2) 0.0695(7) Uani d . 1 . .
    H H19A 0.285 0.3699 -0.0351 0.083 Uiso calc R 1 . .
    H H19B 0.3077 0.3992 -0.1198 0.083 Uiso calc R 1 . .
    H H19C 0.3066 0.5202 -0.0482 0.083 Uiso calc R 1 . .
    C C20 0.42817(6) 0.06699(18) 0.06540(13) 0.0375(4) Uani d . 1 . .
    C C21 0.40009(6) -0.06847(18) 0.05586(13) 0.0396(4) Uani d . 1 . .
    C C22 0.40263(9) -0.3108(2) 0.01813(17) 0.0588(6) Uani d . 1 . .
    H H22A 0.3728 -0.3055 -0.0232 0.071 Uiso calc R 1 . .
    H H22B 0.3978 -0.3414 0.0765 0.071 Uiso calc R 1 . .
    H H22C 0.4227 -0.3779 -0.0043 0.071 Uiso calc R 1 . .
    S S1 0.450578(16) 0.33875(5) 0.07467(4) 0.04225(12) Uani d . 1 . .
    S S2 0.486715(15) 0.05076(5) 0.12000(4) 0.04242(12) Uani d . 1 . .
    O O1 0.58087(5) 0.06729(15) 0.21051(11) 0.0533(4) Uani d . 1 . .
    O O2 0.33748(6) 0.14837(16) -0.05296(13) 0.0725(5) Uani d . 1 . .
    O O3 0.35496(5) 0.37174(14) -0.00634(11) 0.0525(4) Uani d . 1 . .
    O O4 0.36255(5) -0.08135(16) 0.07518(12) 0.0573(4) Uani d . 1 . .
    O O5 0.42460(5) -0.17201(14) 0.02619(11) 0.0524(4) Uani d . 1 . .
    N N1 0.61588(5) 0.28852(17) 0.24442(12) 0.0434(4) Uani d . 1 . .
loop_
    _atom_site_aniso_label
    _atom_site_aniso_U_11
    _atom_site_aniso_U_22
    _atom_site_aniso_U_33
    _atom_site_aniso_U_12
    _atom_site_aniso_U_13
    _atom_site_aniso_U_23
    C1 0.0381(9) 0.0446(9) 0.0469(10) -0.0022(7) 0.0021(8) 0.0000(8)
    C2 0.0504(11) 0.0573(12) 0.0468(11) 0.0068(9) 0.0084(9) -0.0006(9)
    C3 0.0413(10) 0.0644(13) 0.0628(13) 0.0087(9) 0.0166(9) 0.0166(11)
    C4 0.0320(9) 0.0552(12) 0.0831(16) -0.0061(8) 0.0068(9) 0.0046(11)
    C5 0.0383(9) 0.0501(11) 0.0589(12) -0.0047(8) -0.0011(8) -0.0086(9)
    C6 0.0309(7) 0.0408(9) 0.0418(9) 0.0015(7) 0.0007(7) 0.0032(7)
    C7 0.0383(9) 0.0576(11) 0.0415(10) -0.0002(8) 0.0040(8) -0.0015(9)
    C8 0.0372(8) 0.0424(9) 0.0431(10) -0.0050(7) 0.0105(7) -0.0057(8)
    C9 0.0435(10) 0.0526(11) 0.0573(12) -0.0109(9) 0.0092(9) -0.0128(10)
    C10 0.0586(12) 0.0452(11) 0.0689(15) -0.0154(9) 0.0131(11) -0.0132(10)
    C11 0.0613(13) 0.0379(10) 0.0732(15) -0.0043(9) 0.0100(11) -0.0069(10)
    C12 0.0459(10) 0.0418(10) 0.0596(13) -0.0018(8) 0.0071(9) -0.0027(9)
    C13 0.0365(8) 0.0414(9) 0.0433(10) -0.0053(7) 0.0104(7) -0.0036(7)
    C14 0.0341(8) 0.0379(9) 0.0470(10) -0.0029(7) 0.0095(7) -0.0004(7)
    C15 0.0333(8) 0.0435(9) 0.0483(10) -0.0029(7) 0.0111(7) -0.0009(8)
    C16 0.0342(8) 0.0344(8) 0.0433(9) -0.0015(6) 0.0091(7) -0.0014(7)
    C17 0.0370(8) 0.0330(8) 0.0427(10) -0.0013(6) 0.0026(7) -0.0023(7)
    C18 0.0430(9) 0.0373(9) 0.0459(10) -0.0031(7) 0.0003(8) 0.0002(8)
    C19 0.0529(12) 0.0568(13) 0.0889(19) 0.0120(10) -0.0108(12) 0.0065(13)
    C20 0.0364(8) 0.0334(8) 0.0423(9) -0.0039(6) 0.0064(7) -0.0023(7)
    C21 0.0397(9) 0.0334(8) 0.0429(9) -0.0042(7) 0.0011(7) 0.0008(7)
    C22 0.0763(15) 0.0299(9) 0.0697(15) -0.0083(9) 0.0127(12) -0.0028(9)
    S1 0.0392(2) 0.0304(2) 0.0537(3) -0.00321(17) 0.00062(19) 0.00031(19)
    S2 0.0350(2) 0.0320(2) 0.0588(3) -0.00095(16) 0.00545(19) 0.00117(19)
    O1 0.0452(7) 0.0397(7) 0.0737(10) -0.0010(6) 0.0083(7) 0.0042(7)
    O2 0.0622(9) 0.0455(8) 0.0922(13) -0.0049(7) -0.0281(9) -0.0075(8)
    O3 0.0453(7) 0.0376(7) 0.0671(10) 0.0032(5) -0.0078(7) -0.0009(6)
    O4 0.0440(7) 0.0472(8) 0.0828(11) -0.0089(6) 0.0174(7) -0.0041(7)
    O5 0.0579(8) 0.0310(6) 0.0709(10) -0.0048(6) 0.0192(7) -0.0061(6)
    N1 0.0318(7) 0.0463(8) 0.0517(9) -0.0019(6) 0.0068(6) -0.0033(7)
_geom_special_details
;
All e.s.d.'s (except the e.s.d. in the dihedral angle between two l.s. planes)
are estimated using the full covariance matrix. The cell e.s.d.'s are taken
into account individually in the estimation of e.s.d.'s in distances, angles
and torsion angles; correlations between e.s.d.'s in cell parameters are only
used when they are defined by crystal symmetry. An approximate (isotropic)
treatment of cell e.s.d.'s is used for estimating e.s.d.'s involving l.s.
planes.
;
loop_
    _geom_bond_atom_site_label_1
    _geom_bond_atom_site_label_2
    _geom_bond_site_symmetry_2
    _geom_bond_distance
    _geom_bond_publ_flag
    C1 C2 . 1.381(3) ?
    C1 C6 . 1.387(3) ?
    C1 H1 . 0.93 ?
    C2 C3 . 1.375(3) ?
    C2 H2 . 0.93 ?
    C3 C4 . 1.371(3) ?
    C3 H3 . 0.93 ?
    C4 C5 . 1.383(3) ?
    C4 H4 . 0.93 ?
    C5 C6 . 1.387(2) ?
    C5 H5 . 0.93 ?
    C6 C7 . 1.503(3) ?
    C7 N1 . 1.460(2) ?
    C7 H7A . 0.97 ?
    C7 H7B . 0.97 ?
    C8 C9 . 1.377(3) ?
    C8 N1 . 1.397(2) ?
    C8 C13 . 1.409(2) ?
    C9 C10 . 1.387(3) ?
    C9 H9 . 0.93 ?
    C10 C11 . 1.378(3) ?
    C10 H10 . 0.93 ?
    C11 C12 . 1.391(3) ?
    C11 H11 . 0.93 ?
    C12 C13 . 1.382(3) ?
    C12 H12 . 0.93 ?
    C13 C14 . 1.452(2) ?
    C14 C16 . 1.360(2) ?
    C14 C15 . 1.469(3) ?
    C15 O1 . 1.224(2) ?
    C15 N1 . 1.378(2) ?
    C16 S1 . 1.7297(18) ?
    C16 S2 . 1.7458(18) ?
    C17 C20 . 1.342(2) ?
    C17 C18 . 1.493(2) ?
    C17 S1 . 1.7368(17) ?
    C18 O2 . 1.184(2) ?
    C18 O3 . 1.334(2) ?
    C19 O3 . 1.446(2) ?
    C19 H19A . 0.96 ?
    C19 H19B . 0.96 ?
    C19 H19C . 0.96 ?
    C20 C21 . 1.498(2) ?
    C20 S2 . 1.7376(18) ?
    C21 O4 . 1.184(2) ?
    C21 O5 . 1.329(2) ?
    C22 O5 . 1.441(2) ?
    C22 H22A . 0.96 ?
    C22 H22B . 0.96 ?
    C22 H22C . 0.96 ?
loop_
    _geom_angle_atom_site_label_1
    _geom_angle_atom_site_label_2
    _geom_angle_atom_site_label_3
    _geom_angle_site_symmetry_1
    _geom_angle_site_symmetry_3
    _geom_angle
    _geom_angle_publ_flag
    C2 C1 C6 . . 120.58(18) ?
    C2 C1 H1 . . 119.7 ?
    C6 C1 H1 . . 119.7 ?
    C3 C2 C1 . . 120.2(2) ?
    C3 C2 H2 . . 119.9 ?
    C1 C2 H2 . . 119.9 ?
    C4 C3 C2 . . 119.9(2) ?
    C4 C3 H3 . . 120 ?
    C2 C3 H3 . . 120 ?
    C3 C4 C5 . . 120.24(19) ?
    C3 C4 H4 . . 119.9 ?
    C5 C4 H4 . . 119.9 ?
    C4 C5 C6 . . 120.5(2) ?
    C4 C5 H5 . . 119.7 ?
    C6 C5 H5 . . 119.7 ?
    C1 C6 C5 . . 118.57(18) ?
    C1 C6 C7 . . 120.09(16) ?
    C5 C6 C7 . . 121.34(18) ?
    N1 C7 C6 . . 113.04(16) ?
    N1 C7 H7A . . 109 ?
    C6 C7 H7A . . 109 ?
    N1 C7 H7B . . 109 ?
    C6 C7 H7B . . 109 ?
    H7A C7 H7B . . 107.8 ?
    C9 C8 N1 . . 128.91(17) ?
    C9 C8 C13 . . 121.75(18) ?
    N1 C8 C13 . . 109.33(15) ?
    C8 C9 C10 . . 117.89(19) ?
    C8 C9 H9 . . 121.1 ?
    C10 C9 H9 . . 121.1 ?
    C11 C10 C9 . . 121.45(19) ?
    C11 C10 H10 . . 119.3 ?
    C9 C10 H10 . . 119.3 ?
    C10 C11 C12 . . 120.4(2) ?
    C10 C11 H11 . . 119.8 ?
    C12 C11 H11 . . 119.8 ?
    C13 C12 C11 . . 119.46(19) ?
    C13 C12 H12 . . 120.3 ?
    C11 C12 H12 . . 120.3 ?
    C12 C13 C8 . . 119.08(17) ?
    C12 C13 C14 . . 134.76(17) ?
    C8 C13 C14 . . 106.16(16) ?
    C16 C14 C13 . . 130.87(17) ?
    C16 C14 C15 . . 121.66(16) ?
    C13 C14 C15 . . 107.46(15) ?
    O1 C15 N1 . . 125.82(17) ?
    O1 C15 C14 . . 128.00(17) ?
    N1 C15 C14 . . 106.17(15) ?
    C14 C16 S1 . . 123.04(14) ?
    C14 C16 S2 . . 122.44(14) ?
    S1 C16 S2 . . 114.52(10) ?
    C20 C17 C18 . . 125.59(16) ?
    C20 C17 S1 . . 116.20(13) ?
    C18 C17 S1 . . 118.16(13) ?
    O2 C18 O3 . . 124.74(18) ?
    O2 C18 C17 . . 125.09(18) ?
    O3 C18 C17 . . 110.17(15) ?
    O3 C19 H19A . . 109.5 ?
    O3 C19 H19B . . 109.5 ?
    H19A C19 H19B . . 109.5 ?
    O3 C19 H19C . . 109.5 ?
    H19A C19 H19C . . 109.5 ?
    H19B C19 H19C . . 109.5 ?
    C17 C20 C21 . . 126.35(16) ?
    C17 C20 S2 . . 117.91(13) ?
    C21 C20 S2 . . 115.54(13) ?
    O4 C21 O5 . . 125.71(17) ?
    O4 C21 C20 . . 124.68(17) ?
    O5 C21 C20 . . 109.56(15) ?
    O5 C22 H22A . . 109.5 ?
    O5 C22 H22B . . 109.5 ?
    H22A C22 H22B . . 109.5 ?
    O5 C22 H22C . . 109.5 ?
    H22A C22 H22C . . 109.5 ?
    H22B C22 H22C . . 109.5 ?
    C16 S1 C17 . . 96.21(8) ?
    C20 S2 C16 . . 95.02(8) ?
    C18 O3 C19 . . 115.73(17) ?
    C21 O5 C22 . . 115.50(16) ?
    C15 N1 C8 . . 110.87(15) ?
    C15 N1 C7 . . 123.44(16) ?
    C8 N1 C7 . . 125.68(16) ?
loop_
    _geom_torsion_atom_site_label_1
    _geom_torsion_atom_site_label_2
    _geom_torsion_atom_site_label_3
    _geom_torsion_atom_site_label_4
    _geom_torsion_site_symmetry_1
    _geom_torsion_site_symmetry_2
    _geom_torsion_site_symmetry_3
    _geom_torsion_site_symmetry_4
    _geom_torsion
    _geom_torsion_publ_flag
    C6 C1 C2 C3 . . . . -0.4(3) ?
    C1 C2 C3 C4 . . . . 0.1(3) ?
    C2 C3 C4 C5 . . . . 0.6(3) ?
    C3 C4 C5 C6 . . . . -0.9(3) ?
    C2 C1 C6 C5 . . . . 0.1(3) ?
    C2 C1 C6 C7 . . . . -179.80(18) ?
    C4 C5 C6 C1 . . . . 0.5(3) ?
    C4 C5 C6 C7 . . . . -179.58(19) ?
    C1 C6 C7 N1 . . . . -63.5(2) ?
    C5 C6 C7 N1 . . . . 116.6(2) ?
    N1 C8 C9 C10 . . . . -178.9(2) ?
    C13 C8 C9 C10 . . . . 0.8(3) ?
    C8 C9 C10 C11 . . . . -0.1(3) ?
    C9 C10 C11 C12 . . . . -0.4(4) ?
    C10 C11 C12 C13 . . . . 0.3(4) ?
    C11 C12 C13 C8 . . . . 0.4(3) ?
    C11 C12 C13 C14 . . . . 179.3(2) ?
    C9 C8 C13 C12 . . . . -0.9(3) ?
    N1 C8 C13 C12 . . . . 178.79(18) ?
    C9 C8 C13 C14 . . . . 179.82(18) ?
    N1 C8 C13 C14 . . . . -0.4(2) ?
    C12 C13 C14 C16 . . . . 1.8(4) ?
    C8 C13 C14 C16 . . . . -179.2(2) ?
    C12 C13 C14 C15 . . . . -178.9(2) ?
    C8 C13 C14 C15 . . . . 0.2(2) ?
    C16 C14 C15 O1 . . . . 0.3(3) ?
    C13 C14 C15 O1 . . . . -179.1(2) ?
    C16 C14 C15 N1 . . . . 179.60(17) ?
    C13 C14 C15 N1 . . . . 0.2(2) ?
    C13 C14 C16 S1 . . . . 1.5(3) ?
    C15 C14 C16 S1 . . . . -177.74(14) ?
    C13 C14 C16 S2 . . . . -178.71(16) ?
    C15 C14 C16 S2 . . . . 2.0(3) ?
    C20 C17 C18 O2 . . . . -13.2(4) ?
    S1 C17 C18 O2 . . . . 164.3(2) ?
    C20 C17 C18 O3 . . . . 166.85(19) ?
    S1 C17 C18 O3 . . . . -15.7(2) ?
    C18 C17 C20 C21 . . . . -10.8(3) ?
    S1 C17 C20 C21 . . . . 171.74(15) ?
    C18 C17 C20 S2 . . . . 174.62(16) ?
    S1 C17 C20 S2 . . . . -2.9(2) ?
    C17 C20 C21 O4 . . . . -43.9(3) ?
    S2 C20 C21 O4 . . . . 130.81(19) ?
    C17 C20 C21 O5 . . . . 138.6(2) ?
    S2 C20 C21 O5 . . . . -46.6(2) ?
    C14 C16 S1 C17 . . . . -178.17(17) ?
    S2 C16 S1 C17 . . . . 2.04(12) ?
    C20 C17 S1 C16 . . . . 0.44(17) ?
    C18 C17 S1 C16 . . . . -177.23(15) ?
    C17 C20 S2 C16 . . . . 3.65(17) ?
    C21 C20 S2 C16 . . . . -171.53(14) ?
    C14 C16 S2 C20 . . . . 177.01(17) ?
    S1 C16 S2 C20 . . . . -3.19(12) ?
    O2 C18 O3 C19 . . . . -0.7(3) ?
    C17 C18 O3 C19 . . . . 179.30(19) ?
    O4 C21 O5 C22 . . . . -0.4(3) ?
    C20 C21 O5 C22 . . . . 177.06(17) ?
    O1 C15 N1 C8 . . . . 178.81(19) ?
    C14 C15 N1 C8 . . . . -0.5(2) ?
    O1 C15 N1 C7 . . . . -1.8(3) ?
    C14 C15 N1 C7 . . . . 178.90(17) ?
    C9 C8 N1 C15 . . . . -179.7(2) ?
    C13 C8 N1 C15 . . . . 0.6(2) ?
    C9 C8 N1 C7 . . . . 0.9(3) ?
    C13 C8 N1 C7 . . . . -178.76(18) ?
    C6 C7 N1 C15 . . . . 101.1(2) ?
    C6 C7 N1 C8 . . . . -79.6(2) ?
