# Supplementary material for: Dimethyl 2-(1-benzyl-2-oxoindolin-3-yl­idene)-1,3-dithiole-4,5-dicarboxyl­ate
Source: Acta Crystallogr Sect E Struct Rep Online. 2011 Jan 22;67(Pt 2):o482. doi: 10.1107/S1600536811002613 (PMC3051557; doi:10.1107/S1600536811002613)
Supplement: Supplementary file 2 [file e-67-0o482-Isup2.hkl]

# 
# h,k,l, Fc-squared, Fo-squared, sigma(Fo-squared) and status flag 
# 
data_I
_shelx_title ' KH441 BAZGIR/SBU/12.11.88' 
_shelx_refln_list_code          4 
_shelx_F_calc_maximum      211.64 
_exptl_crystal_F_000       152.00 
_reflns_d_resolution_high  0.7270 
 
loop_ 
 _symmetry_equiv_pos_as_xyz 
 'x, y, z' 
 '-x, y, -z+1/2' 
 'x+1/2, y+1/2, z' 
 '-x+1/2, y+1/2, -z+1/2' 
 '-x, -y, -z' 
 'x, -y, z-1/2' 
 '-x+1/2, -y+1/2, -z' 
 'x+1/2, -y+1/2, z-1/2' 
 
_cell_length_a    28.9231 
_cell_length_b     9.3615 
_cell_length_c    15.0531 
_cell_angle_alpha  90.000 
_cell_angle_beta  101.319 
_cell_angle_gamma  90.000 
 
_shelx_F_squared_multiplier     1.000 
 
loop_ 
 _refln_index_h 
 _refln_index_k 
 _refln_index_l 
 _refln_F_squared_calc 
 _refln_F_squared_meas 
 _refln_F_squared_sigma 
 _refln_observed_status 
   4   0   0    13765.18    13526.88    106.85 o 
   6   0   0    22177.97    22672.22    102.27 o 
   8   0   0       81.50      101.20     30.77 o 
  10   0   0      635.88      697.80     22.73 o 
  12   0   0     1487.74     1278.58     24.32 o 
  14   0   0     4829.39     4800.38     63.36 o 
  16   0   0      328.72      368.97     19.15 o 
  18   0   0       58.14       65.80     20.93 o 
  20   0   0     2319.17     2367.67     27.98 o 
  22   0   0     3518.38     3642.18     64.07 o 
  24   0   0      156.80      143.80     21.58 o 
  26   0   0      914.98     1017.25     22.94 o 
  28   0   0     2674.73     2742.51     83.14 o 
  30   0   0        0.81        9.60     20.46 o 
  32   0   0     3067.31     3310.41     27.78 o 
  34   0   0     1177.29     1202.61     51.67 o 
  36   0   0        9.86       24.29     17.41 o 
  38   0   0        1.80        2.80     32.21 o 
   1   1   0     1554.37     1719.31     32.82 o 
   3   1   0      839.79      799.38     34.52 o 
   5   1   0     2597.11     2414.74     93.44 o 
   7   1   0      344.40      263.33     21.12 o 
   9   1   0     8646.24     8404.73    180.38 o 
  11   1   0    24958.66    25358.65    543.59 o 
  13   1   0    40494.56    43115.43    447.12 o 
  15   1   0     1760.32     2064.94     35.94 o 
  17   1   0     1858.64     2069.47     52.59 o 
  19   1   0     4383.83     4402.51     77.00 o 
  21   1   0     3747.55     3616.00     65.23 o 
  23   1   0       25.02       12.01     15.77 o 
  25   1   0        2.88        6.54     13.17 o 
  27   1   0        6.68       11.23     12.33 o 
  29   1   0      100.85      132.60     14.38 o 
  31   1   0       46.09       74.06     35.92 o 
  33   1   0     1193.25     1216.46     20.20 o 
  35   1   0      169.23      178.84     15.78 o 
  37   1   0      306.38      307.80     15.23 o 
   2   2   0    14058.21    13834.96    145.24 o 
   4   2   0      441.37      226.91     24.42 o 
   6   2   0    12524.56    12169.92    197.09 o 
   8   2   0     1775.93     1715.16     94.83 o 
  10   2   0     3513.44     3259.38     87.75 o 
  12   2   0      391.63      393.17     17.39 o 
  14   2   0      675.01      643.40     38.56 o 
  16   2   0      144.37      180.42     14.96 o 
  18   2   0     2331.72     2082.11     60.21 o 
  20   2   0      815.58      762.01     18.14 o 
  22   2   0      471.42      452.91     26.99 o 
  24   2   0     1297.94     1160.08     44.90 o 
  26   2   0     2946.69     2730.53     28.83 o 
  28   2   0      136.83      167.14     25.52 o 
  30   2   0      354.34      403.35     17.73 o 
  32   2   0       14.55       24.86     12.96 o 
  34   2   0      501.84      515.24     18.47 o 
  36   2   0      475.77      498.57     17.53 o 
  38   2   0       48.48       34.68     26.15 o 
   1   3   0    14595.67    14272.72    140.13 o 
   3   3   0    23710.31    23801.27    253.26 o 
   5   3   0     2937.21     3156.45     70.25 o 
   7   3   0     2387.15     2442.57     72.74 o 
   9   3   0        0.27        3.32     17.85 o 
  11   3   0     5582.20     5957.96    245.84 o 
  13   3   0     7928.24     7986.92    239.52 o 
  15   3   0      119.26      181.46     14.74 o 
  17   3   0     1680.78     1473.16     49.26 o 
  19   3   0     5315.87     5071.34    100.93 o 
  21   3   0     2668.42     2535.71     21.32 o 
  23   3   0      216.63      227.86     22.85 o 
  25   3   0      581.09      553.42     19.39 o 
  27   3   0      354.24      367.95     17.36 o 
  29   3   0       38.77       88.22     24.58 o 
  31   3   0     2969.49     2950.83     44.17 o 
  33   3   0        8.74       -7.95     19.24 o 
  35   3   0      330.48      355.57     14.85 o 
  37   3   0       77.05      115.95     19.81 o 
   0   4   0     3396.99     2990.89     30.54 o 
   2   4   0     1796.74     1766.51     43.98 o 
   4   4   0     1576.68     1647.07     40.78 o 
   6   4   0     1228.30     1380.43     50.57 o 
   8   4   0     5150.82     4783.54     30.45 o 
  10   4   0     7620.19     7516.39     80.01 o 
  12   4   0      243.49      252.93     13.69 o 
  14   4   0        0.58       27.57     12.97 o 
  16   4   0      424.71      440.31     18.01 o 
  18   4   0        0.08       -2.80     21.99 o 
  20   4   0      277.29      327.03     19.23 o 
  22   4   0      335.01      307.90     13.85 o 
  24   4   0      445.71      380.66     27.29 o 
  26   4   0        1.54       21.88     14.37 o 
  28   4   0        5.20       14.88     12.79 o 
  30   4   0      274.19      321.23     20.98 o 
  32   4   0       29.87       59.10     17.11 o 
  34   4   0       10.54       -7.31     15.93 o 
  36   4   0       26.82       46.24     18.53 o 
   1   5   0     1035.95     1070.19     25.27 o 
   3   5   0      183.90      189.98     12.75 o 
   5   5   0     2854.68     2933.58     43.40 o 
   7   5   0        1.76        5.89     13.87 o 
   9   5   0        4.49        0.11     14.31 o 
  11   5   0     1801.10     1867.14     36.87 o 
  13   5   0     2608.80     2651.10     20.26 o 
  15   5   0      813.06      780.51     37.20 o 
  17   5   0      926.39      840.87     19.95 o 
  19   5   0      810.97      735.64     14.04 o 
  21   5   0       15.43        0.82     13.83 o 
  23   5   0        7.00       10.35     11.49 o 
  25   5   0       20.33       50.93     12.60 o 
  27   5   0       85.44       93.58     25.88 o 
  29   5   0       85.88       82.65     13.53 o 
  31   5   0      188.85      256.06     26.22 o 
  33   5   0        7.59       36.56     13.79 o 
  35   5   0      153.19      181.36     16.64 o 
   0   6   0      192.50      187.18     20.61 o 
   2   6   0       79.72      130.52     12.02 o 
   4   6   0      684.56      671.31     14.88 o 
   6   6   0     5120.76     5143.50    116.30 o 
   8   6   0     4677.37     4562.33    109.73 o 
  10   6   0     4223.28     3969.68     77.88 o 
  12   6   0      151.39      120.13     17.18 o 
  14   6   0      940.95      950.45     17.30 o 
  16   6   0      166.29      221.54     13.34 o 
  18   6   0     2000.16     1843.10     32.04 o 
  20   6   0      152.43      161.49     11.42 o 
  22   6   0      279.52      271.36     15.97 o 
  24   6   0       23.98       59.93     13.03 o 
  26   6   0      112.29      137.85     12.92 o 
  28   6   0      377.35      338.68     14.71 o 
  30   6   0      678.14      739.38     16.38 o 
  32   6   0       98.86      116.64     14.77 o 
  34   6   0       15.83       11.60     29.60 o 
   1   7   0     3253.80     3159.44     33.21 o 
   3   7   0     1785.73     1612.40     67.28 o 
   5   7   0      200.47      262.14     21.23 o 
   7   7   0      342.69      321.68     17.79 o 
   9   7   0        9.06       11.12     16.81 o 
  11   7   0      110.62       53.39     20.60 o 
  13   7   0     4035.06     3529.72     43.78 o 
  15   7   0     2353.30     2171.75     53.45 o 
  17   7   0      502.61      411.36     16.64 o 
  19   7   0       28.46       10.11     12.16 o 
  21   7   0      424.27      500.03     26.52 o 
  23   7   0      362.55      304.40     14.19 o 
  25   7   0      103.61      101.36     23.75 o 
  27   7   0      195.82      190.02     16.58 o 
  29   7   0       44.85       67.36     14.60 o 
  31   7   0      848.17      862.02     39.07 o 
   0   8   0    16894.84    15831.86    692.89 o 
   2   8   0     9997.87     9723.83    119.57 o 
   4   8   0        1.78       -0.76     12.81 o 
   6   8   0     5147.06     4906.93    138.72 o 
   8   8   0      142.74      138.41     12.82 o 
  10   8   0     1048.30      967.14     37.04 o 
  12   8   0      398.71      406.86     19.71 o 
  14   8   0      177.65      173.75     16.56 o 
  16   8   0        1.09        9.54     14.63 o 
  18   8   0        0.69       25.54     12.65 o 
  20   8   0      124.04      134.86     13.18 o 
  22   8   0       23.04       16.59     13.75 o 
  24   8   0       74.76       79.80     13.61 o 
  26   8   0       99.79       91.31     13.25 o 
  28   8   0       16.16        2.86     16.09 o 
  30   8   0      182.50      214.83     23.91 o 
   1   9   0       42.88       66.59     13.50 o 
   3   9   0        3.31       10.16     13.91 o 
   5   9   0      341.20      381.21     13.14 o 
   7   9   0      207.89      298.04     14.82 o 
   9   9   0     1493.40     1383.95     29.57 o 
  11   9   0     2179.52     2068.21     21.22 o 
  13   9   0     2054.96     1894.14     47.20 o 
  15   9   0       31.37       61.01     20.52 o 
  17   9   0      281.02      269.62     15.83 o 
  19   9   0      945.01      931.66     36.35 o 
  21   9   0     1045.43     1148.96     29.71 o 
  23   9   0      583.49      608.44     33.78 o 
  25   9   0       20.11       25.15     15.21 o 
  27   9   0      191.53      189.54     23.02 o 
   0  10   0     4532.38     4682.96    241.25 o 
   2  10   0      500.28      499.58     14.12 o 
   4  10   0     1688.71     1819.64     72.85 o 
   6  10   0     1266.72     1267.89     40.44 o 
   8  10   0       22.36       40.99     16.51 o 
  10  10   0      110.62      133.07     16.69 o 
  12  10   0        0.84      -16.46     16.46 o 
  14  10   0      201.60      241.80     15.10 o 
  16  10   0      195.83      193.39     15.13 o 
  18  10   0      283.47      336.08     21.51 o 
  20  10   0      149.38      158.49     24.22 o 
  22  10   0       14.72       38.44     15.28 o 
  24  10   0       37.83       35.89     15.46 o 
   1  11   0      684.18      753.15     39.84 o 
   3  11   0      401.97      416.68     15.96 o 
   5  11   0      845.21      901.77     37.45 o 
   7  11   0      287.94      273.53     13.85 o 
   9  11   0      293.89      286.70     21.47 o 
  11  11   0      448.94      495.90     16.55 o 
  13  11   0        0.30       24.85     29.69 o 
  15  11   0        0.29       14.28     13.76 o 
  17  11   0       86.30      104.74     15.69 o 
  19  11   0      202.61      205.33     14.83 o 
   0  12   0      336.37      313.75     34.32 o 
   2  12   0      104.78      110.56     20.54 o 
   4  12   0        0.86        6.42     14.41 o 
   6  12   0      362.86      358.91     18.03 o 
   8  12   0      626.69      569.87     16.25 o 
  10  12   0      258.69      251.72     25.90 o 
  12  12   0      129.68      147.65     16.37 o 
 -39   1   1       17.48       50.08     18.84 o 
 -37   1   1       49.75       91.80     18.19 o 
 -35   1   1       66.07      112.27     15.22 o 
 -33   1   1      355.04      361.29     18.05 o 
 -31   1   1     1135.48     1105.30     38.85 o 
 -29   1   1       10.66       40.20     15.11 o 
 -27   1   1      142.87      170.26     17.79 o 
 -25   1   1    11819.22    11412.28    195.02 o 
 -23   1   1     1042.24      936.87     17.65 o 
 -21   1   1     3004.21     3003.24     46.66 o 
 -19   1   1       26.56       80.37     14.80 o 
 -17   1   1      334.45      343.89     14.00 o 
 -15   1   1        8.90       19.13     14.63 o 
 -13   1   1     1706.32     1618.76     24.53 o 
 -11   1   1      295.30      371.94     15.63 o 
  -9   1   1     6261.97     6190.78     67.03 o 
  -7   1   1    21810.24    21101.15    333.20 o 
  -5   1   1       85.16       89.94     23.50 o 
  -3   1   1    15157.90    14635.37    232.51 o 
  -1   1   1    34752.96    35342.09    385.30 o 
   1   1   1    27994.29    28006.85    819.52 o 
   3   1   1     5729.89     5342.95     50.60 o 
   5   1   1    20271.40    21017.75    134.54 o 
   7   1   1    44793.48    43793.73   1491.13 o 
   9   1   1    14933.20    14853.22    357.95 o 
  11   1   1    10475.21    10887.09    224.54 o 
  13   1   1      315.92      277.19     14.52 o 
  15   1   1     1197.69     1146.45     15.93 o 
  17   1   1      419.69      388.40     27.56 o 
  19   1   1     1035.49     1067.39     23.74 o 
  21   1   1      519.73      548.57     31.34 o 
  23   1   1      379.34      379.00     13.50 o 
  25   1   1       31.10       33.17     11.53 o 
  27   1   1      453.72      443.12     15.36 o 
  29   1   1      995.68      944.80     33.88 o 
  31   1   1       79.94      112.15     13.47 o 
  33   1   1       15.51       48.17     21.06 o 
  35   1   1       83.06       76.80     13.66 o 
  37   1   1       35.37       34.56     14.23 o 
 -38   2   1        5.66       29.46     19.39 o 
 -36   2   1       91.88       91.20     18.20 o 
 -34   2   1      213.75      199.55     17.42 o 
 -32   2   1      138.05      136.16     14.88 o 
 -30   2   1       30.79       84.40     25.92 o 
 -28   2   1      207.21      228.34     14.63 o 
 -26   2   1      806.21      799.68     14.72 o 
 -24   2   1       20.14       45.76     13.09 o 
 -22   2   1     2165.51     2113.56     21.81 o 
 -20   2   1      791.40      751.69     32.35 o 
 -18   2   1      712.76      744.29     18.90 o 
 -16   2   1      524.59      462.17     14.65 o 
 -14   2   1    23136.07    24073.07    187.17 o 
 -12   2   1    26779.18    27403.15    451.64 o 
 -10   2   1     7159.68     6686.87    108.41 o 
  -8   2   1      866.57      820.80     38.85 o 
  -6   2   1      670.66      673.16     26.31 o 
  -4   2   1        0.27       19.99     20.85 o 
  -2   2   1     4076.87     3883.33     34.13 o 
   0   2   1     3611.62     3653.69     43.54 o 
   2   2   1    36930.73    38588.17    721.51 o 
   4   2   1       32.33       68.91     22.93 o 
   6   2   1    16604.49    15621.58     75.29 o 
   8   2   1     1256.35     1313.45     27.60 o 
  10   2   1    20313.12    21752.90    974.89 o 
  12   2   1     1205.90     1254.72     57.92 o 
  14   2   1     1773.59     1584.17     36.53 o 
  16   2   1       21.19       23.60     11.79 o 
  18   2   1     7778.07     7499.55    122.73 o 
  20   2   1    10878.30    10487.08    219.22 o 
  22   2   1        4.45        3.13     15.20 o 
  24   2   1      237.88      248.84     22.04 o 
  26   2   1       10.27       16.14     17.49 o 
  28   2   1      206.21      163.36     16.69 o 
  30   2   1        9.49       22.87     12.55 o 
  32   2   1        2.84        8.86     14.67 o 
  34   2   1     1049.18     1055.55     21.80 o 
  36   2   1       76.76       94.64     18.41 o 
 -37   3   1       90.49      106.32     16.99 o 
 -35   3   1        3.27       12.99     15.21 o 
 -33   3   1       70.22       51.50     17.30 o 
 -31   3   1      318.97      378.94     15.68 o 
 -29   3   1        7.10       11.45     14.40 o 
 -27   3   1      161.99      238.75     26.60 o 
 -25   3   1     4147.90     3782.69     86.93 o 
 -23   3   1      661.56      651.50     18.59 o 
 -21   3   1      999.93     1004.45     30.89 o 
 -19   3   1     1222.19     1081.37     26.33 o 
 -17   3   1     2568.18     2665.15     24.19 o 
 -15   3   1       77.75       33.79     12.78 o 
 -13   3   1    12440.06    12571.90    208.09 o 
 -11   3   1     2354.84     2164.55     57.46 o 
  -9   3   1      833.61      782.39     20.61 o 
  -7   3   1       15.55       25.23     16.55 o 
  -5   3   1     1153.76      965.33     31.08 o 
  -3   3   1     4149.76     3961.91     42.47 o 
  -1   3   1      472.64      467.08     15.20 o 
   1   3   1       82.16      124.49     14.28 o 
   3   3   1    23324.93    23632.69    348.15 o 
   5   3   1    13423.91    14154.67    191.68 o 
   7   3   1    33619.50    35224.64    758.32 o 
   9   3   1       18.20       99.58     18.21 o 
  11   3   1      202.08      215.88     18.48 o 
  13   3   1      879.00     1168.37     45.25 o 
  15   3   1      665.88      736.49     19.13 o 
  17   3   1        3.59       23.42     13.83 o 
  19   3   1      837.32      837.73     19.43 o 
  21   3   1      627.73      589.63     18.93 o 
  23   3   1      344.47      332.82     17.81 o 
  25   3   1      866.48      823.47     16.67 o 
  27   3   1     1823.92     1816.14     23.66 o 
  29   3   1     1314.12     1329.53     51.07 o 
  31   3   1      890.67      915.57     37.21 o 
  33   3   1      247.02      266.65     19.17 o 
  35   3   1      322.76      340.63     18.94 o 
  37   3   1        0.49        3.84     14.46 o 
 -36   4   1      834.50      862.83     21.30 o 
 -34   4   1      421.66      461.43     36.75 o 
 -32   4   1      308.52      308.86     21.71 o 
 -30   4   1       78.31       73.52     14.92 o 
 -28   4   1      489.88      491.81     15.83 o 
 -26   4   1     2062.66     2054.33     32.21 o 
 -24   4   1     1714.66     1607.36     44.52 o 
 -22   4   1     1251.07     1216.17     16.63 o 
 -20   4   1      208.43      154.72     13.94 o 
 -18   4   1     2359.34     2443.61     32.11 o 
 -16   4   1      273.69      319.91     13.01 o 
 -14   4   1      510.07      569.27     18.15 o 
 -12   4   1     3504.03     3985.20     33.22 o 
 -10   4   1     1725.29     2046.51     30.60 o 
  -8   4   1     5715.21     6146.76     86.44 o 
  -6   4   1    35958.47    35962.03     67.36 o 
  -4   4   1    36549.68    35905.46    297.82 o 
  -2   4   1      370.03      341.17     14.89 o 
   0   4   1     8558.09     8742.22    138.68 o 
   2   4   1     7215.68     7547.53     93.53 o 
   4   4   1       55.35       85.74     11.65 o 
   6   4   1     9862.56     9645.47     83.40 o 
   8   4   1      345.25      424.62     16.75 o 
  10   4   1     1124.22     1209.90     35.04 o 
  12   4   1     1666.13     1677.09     38.55 o 
  14   4   1      238.28      214.62     15.59 o 
  16   4   1        7.39       57.76     22.57 o 
  18   4   1     4617.30     4484.42     65.49 o 
  20   4   1    10856.47    10826.63    160.48 o 
  22   4   1      636.51      651.62     32.33 o 
  24   4   1      186.08      165.52     14.27 o 
  26   4   1       52.02       71.60     14.31 o 
  28   4   1     2670.13     2641.33     22.81 o 
  30   4   1     1289.04     1343.90     37.89 o 
  32   4   1      202.69      218.34     13.69 o 
  34   4   1       21.28       30.09     18.18 o 
  36   4   1      106.91      108.71     16.25 o 
 -35   5   1       77.74       69.29     13.73 o 
 -33   5   1      104.57      131.84     14.95 o 
 -31   5   1       71.39       90.38     18.82 o 
 -29   5   1        0.94       16.96     13.23 o 
 -27   5   1       22.45        2.04     12.25 o 
 -25   5   1      266.34      317.45     17.78 o 
 -23   5   1      694.21      712.24     16.92 o 
 -21   5   1     1379.32     1363.73     35.01 o 
 -19   5   1     7124.32     6838.93    162.99 o 
 -17   5   1     8739.97     8490.18    137.58 o 
 -15   5   1     7047.73     6741.92    194.71 o 
 -13   5   1    11300.18    10516.80    150.92 o 
 -11   5   1    22887.69    22277.81     48.15 o 
  -9   5   1       23.30       93.34     14.51 o 
  -7   5   1        1.98       35.19     12.86 o 
  -5   5   1      939.91      971.58     24.72 o 
  -3   5   1       36.49       66.58     12.57 o 
  -1   5   1     2455.62     2892.83     36.38 o 
   1   5   1    10762.34    11641.41    138.93 o 
   3   5   1     4121.03     3696.16     90.27 o 
   5   5   1      363.08      542.39     22.58 o 
   7   5   1     1288.24     1051.28     19.30 o 
   9   5   1     3410.82     3161.51     24.07 o 
  11   5   1     1152.23     1090.64     19.58 o 
  13   5   1       63.95       49.30     15.02 o 
  15   5   1     2350.54     2230.92     53.13 o 
  17   5   1     9564.92     9319.17    155.29 o 
  19   5   1      553.52      555.21     14.55 o 
  21   5   1      876.63      978.02     16.64 o 
  23   5   1       91.84       94.84     14.58 o 
  25   5   1      172.25      177.35     12.91 o 
  27   5   1        8.49       26.76     14.21 o 
  29   5   1      175.86      217.53     12.39 o 
  31   5   1      368.65      392.11     18.35 o 
  33   5   1     1288.38     1326.23     23.61 o 
  35   5   1       89.91       83.36     15.48 o 
 -34   6   1       87.98       98.59     16.03 o 
 -32   6   1       42.00       46.09     17.04 o 
 -30   6   1       16.84        7.37     14.31 o 
 -28   6   1        2.14       -3.66     15.21 o 
 -26   6   1       60.92       92.37     15.14 o 
 -24   6   1     1365.36     1347.49     25.45 o 
 -22   6   1      813.79      776.59     30.94 o 
 -20   6   1       80.98       70.15     18.16 o 
 -18   6   1        3.19       17.47     12.05 o 
 -16   6   1     2121.03     1895.24     65.74 o 
 -14   6   1     3593.11     3192.39     43.02 o 
 -12   6   1     3533.89     3404.18     62.48 o 
 -10   6   1     4118.32     4028.09     96.23 o 
  -8   6   1      841.45      803.00     42.20 o 
  -6   6   1      968.69      900.56     35.36 o 
  -4   6   1     2374.35     2214.58     18.48 o 
  -2   6   1     9897.75     9716.02     46.51 o 
   0   6   1     4319.97     3879.65     65.67 o 
   2   6   1       28.30        1.31     10.78 o 
   4   6   1        0.16       35.19     12.71 o 
   6   6   1       37.08       85.41     13.43 o 
   8   6   1      260.50      331.39     22.29 o 
  10   6   1      508.46      609.15     32.88 o 
  12   6   1     2001.87     1945.46     58.66 o 
  14   6   1      710.25      633.03     40.73 o 
  16   6   1      656.63      510.21     17.25 o 
  18   6   1      738.15      705.98     19.67 o 
  20   6   1      196.39      176.49     14.04 o 
  22   6   1     1180.16     1163.18     27.47 o 
  24   6   1      611.41      651.54     15.99 o 
  26   6   1      672.90      665.48     21.21 o 
  28   6   1      656.73      674.52     15.96 o 
  30   6   1      156.23      136.07     17.98 o 
  32   6   1       91.20      125.87     14.29 o 
  34   6   1       92.58      -11.64     33.33 o 
 -31   7   1      630.98      597.42     19.34 o 
 -29   7   1       78.76      101.29     17.69 o 
 -27   7   1       77.92      108.65     16.52 o 
 -25   7   1      906.49      911.28     16.69 o 
 -23   7   1      433.60      510.98     20.75 o 
 -21   7   1     1168.68     1051.50     21.70 o 
 -19   7   1        0.09       19.14     12.90 o 
 -17   7   1       34.67       57.18     13.91 o 
 -15   7   1      373.73      366.42     25.41 o 
 -13   7   1      182.21      176.49     14.20 o 
 -11   7   1       68.20       52.60     15.18 o 
  -9   7   1     1284.32     1352.64     67.06 o 
  -7   7   1     1355.52     1439.80     47.64 o 
  -5   7   1     3727.29     3702.05     49.24 o 
  -3   7   1     2303.57     2251.42     57.56 o 
  -1   7   1      121.11       92.46     13.49 o 
   1   7   1     1383.80     1239.38     15.25 o 
   3   7   1     1073.00     1105.82     37.04 o 
   5   7   1      591.69      618.84     22.00 o 
   7   7   1     2138.11     2133.66     92.28 o 
   9   7   1      857.71      798.04     21.87 o 
  11   7   1      409.95      429.63     15.21 o 
  13   7   1        7.85       21.21     14.43 o 
  15   7   1      156.73      112.75     12.45 o 
  17   7   1      135.71      125.11     15.55 o 
  19   7   1     1049.83      966.83     42.90 o 
  21   7   1        2.45       -9.78     16.01 o 
  23   7   1      253.05      292.08     18.57 o 
  25   7   1     1037.94      973.02     17.04 o 
  27   7   1      795.97      798.00     24.53 o 
  29   7   1      372.97      365.89     31.18 o 
  31   7   1      461.48      443.50     20.49 o 
 -30   8   1        8.66       34.76     19.83 o 
 -28   8   1       16.11       17.11     19.40 o 
 -26   8   1      147.41      152.18     15.69 o 
 -24   8   1      212.87      204.31     16.50 o 
 -22   8   1       94.28      103.26     12.36 o 
 -20   8   1       77.62       39.04     21.68 o 
 -18   8   1      127.84      102.48     18.18 o 
 -16   8   1     1186.79     1197.63     44.84 o 
 -14   8   1      687.67      763.03     16.41 o 
 -12   8   1      389.68      433.36     17.38 o 
 -10   8   1     1109.35     1063.76     38.17 o 
  -8   8   1     1902.25     1931.31     54.89 o 
  -6   8   1      151.40      137.83     12.14 o 
  -4   8   1     3471.52     3295.70     46.31 o 
  -2   8   1      350.83      351.14     15.92 o 
   0   8   1       20.48       11.49     18.08 o 
   2   8   1      621.65      609.79     14.59 o 
   4   8   1      968.29      909.87     43.50 o 
   6   8   1     2890.28     2891.83    107.77 o 
   8   8   1      740.19      728.35     14.59 o 
  10   8   1      515.15      531.75     21.85 o 
  12   8   1     2569.52     2584.88     51.96 o 
  14   8   1     1281.95     1195.90     15.71 o 
  16   8   1      601.15      646.96     42.36 o 
  18   8   1      670.83      814.70     38.16 o 
  20   8   1      798.94      857.45     17.42 o 
  22   8   1      104.68      113.61     15.15 o 
  24   8   1       12.76       23.58     13.22 o 
  26   8   1        9.75       37.87     19.54 o 
  28   8   1      245.72      268.78     17.93 o 
 -27   9   1      128.88      139.59     18.72 o 
 -25   9   1       17.52       46.65     27.72 o 
 -23   9   1       58.98       45.47     15.14 o 
 -21   9   1      402.02      435.75     22.59 o 
 -19   9   1      158.50      135.64     15.08 o 
 -17   9   1       10.66       16.19     17.39 o 
 -15   9   1      416.67      355.81     20.10 o 
 -13   9   1      266.28      290.03     14.85 o 
 -11   9   1       40.84       58.83     14.25 o 
  -9   9   1      749.38      783.81     26.81 o 
  -7   9   1      174.02      172.38     14.26 o 
  -5   9   1      120.88      127.47     12.71 o 
  -3   9   1     1095.65     1049.29     13.95 o 
  -1   9   1      734.73      734.76     13.29 o 
   1   9   1       62.20       48.44     13.75 o 
   3   9   1      811.33      764.88     26.89 o 
   5   9   1     2099.70     2081.48     74.86 o 
   7   9   1       32.58       50.47     12.74 o 
   9   9   1      637.80      541.78     18.08 o 
  11   9   1       39.18       36.93     16.77 o 
  13   9   1       48.86       86.27     16.50 o 
  15   9   1       11.16      -10.95     24.66 o 
  17   9   1      114.57      117.67     21.48 o 
  19   9   1      335.75      367.27     16.29 o 
  21   9   1        8.27       -4.38     15.02 o 
  23   9   1      371.38      357.04     15.48 o 
  25   9   1      352.09      360.04     14.70 o 
  27   9   1        2.34       -2.48     14.02 o 
 -24  10   1        8.16       39.25     22.75 o 
 -22  10   1      129.00      167.12     26.88 o 
 -20  10   1       35.52       39.91     15.02 o 
 -18  10   1       82.99       68.48     24.22 o 
 -16  10   1       81.61      131.55     17.13 o 
 -14  10   1       93.08       74.96     16.59 o 
 -12  10   1       11.78       22.64     14.20 o 
 -10  10   1       15.10        3.85     13.97 o 
  -8  10   1      122.91      109.24     13.13 o 
  -6  10   1      434.13      415.57     15.40 o 
  -4  10   1      714.77      723.35     16.03 o 
  -2  10   1      220.83      223.77     14.89 o 
   0  10   1       36.46       57.55     13.18 o 
   2  10   1      942.72      980.57     15.33 o 
   4  10   1       25.70       31.03     13.30 o 
   6  10   1      231.39      249.96     12.17 o 
   8  10   1        7.42       53.79     16.37 o 
  10  10   1      211.49      219.09     17.02 o 
  12  10   1       50.10       65.36     19.48 o 
  14  10   1      251.19      241.07     15.17 o 
  16  10   1      176.70      149.08     22.31 o 
  18  10   1      226.43      251.13     20.37 o 
  20  10   1      760.74      862.31     46.59 o 
  22  10   1       74.06       90.39     13.70 o 
 -19  11   1      348.56      377.09     24.51 o 
 -17  11   1        1.64       31.26     16.22 o 
 -15  11   1       32.27       63.78     15.19 o 
 -13  11   1       15.42       29.13     13.85 o 
 -11  11   1       23.69       31.40     15.31 o 
  -9  11   1       49.70       61.77     14.52 o 
  -7  11   1      323.83      374.15     22.53 o 
  -5  11   1      728.33      737.69     25.66 o 
  -3  11   1      479.24      484.20     14.51 o 
  -1  11   1      238.13      279.41     25.69 o 
   1  11   1      373.73      399.70     14.01 o 
   3  11   1       25.26       31.53     14.65 o 
   5  11   1      103.96      131.53     12.46 o 
   7  11   1     2072.18     2222.06     63.15 o 
   9  11   1      600.58      660.75     19.18 o 
  11  11   1       21.97       20.01     15.14 o 
  13  11   1      113.41      109.06     23.21 o 
  15  11   1      790.86      790.46     19.95 o 
  17  11   1      196.76      218.04     19.97 o 
  19  11   1       61.16       79.62     16.91 o 
 -12  12   1        4.95       26.61     16.55 o 
 -10  12   1      135.52      127.32     19.57 o 
  -8  12   1      439.19      467.12     28.77 o 
  -6  12   1      310.71      346.41     20.29 o 
  -4  12   1      144.61      214.56     15.84 o 
  -2  12   1        9.13       35.53     15.26 o 
   0  12   1       29.51       52.31     15.34 o 
   2  12   1        3.95       18.70     13.73 o 
   4  12   1      411.23      417.50     21.11 o 
   6  12   1      231.25      257.66     18.84 o 
   8  12   1        6.76        8.26     18.31 o 
  10  12   1       39.54       63.43     17.00 o 
  12  12   1      136.91      159.04     18.88 o 
 -38   0   2      162.60      143.56     24.28 o 
 -36   0   2        9.31        0.84     17.76 o 
 -34   0   2      100.42      122.30     30.81 o 
 -32   0   2       94.08      101.85     20.71 o 
 -30   0   2     2066.59     2020.70     64.85 o 
 -28   0   2        1.80       11.22     19.71 o 
 -26   0   2     8849.56     8935.10    503.43 o 
 -24   0   2     9344.78     9087.53    230.57 o 
 -22   0   2       44.66       37.25     21.30 o 
 -20   0   2      202.86      205.66     17.30 o 
 -18   0   2    10444.87    11358.02    136.78 o 
 -16   0   2     4178.91     4726.04     71.11 o 
 -14   0   2       99.14      140.04     22.22 o 
 -12   0   2     3541.98     4259.55     39.75 o 
 -10   0   2    31181.86    30284.48    324.71 o 
  -8   0   2     6346.24     5967.07     54.27 o 
  -6   0   2    20994.04    22371.70    247.73 o 
  -4   0   2    39967.97    38508.22    156.88 o 
  -2   0   2     2477.35     3021.35     74.38 o 
   2   0   2     5304.48     5644.54     79.68 o 
   4   0   2       10.74       19.27     29.51 o 
   6   0   2     2085.49     2131.63    108.25 o 
   8   0   2      131.31      193.41     25.77 o 
  10   0   2      169.97      123.34     18.87 o 
  12   0   2      327.23      378.94     31.76 o 
  14   0   2    25669.57    28951.79    580.68 o 
  16   0   2       17.63       55.74     20.64 o 
  18   0   2      290.73      282.29     18.20 o 
  20   0   2     6394.62     6344.60    205.95 o 
  22   0   2    13196.08    13501.87    412.27 o 
  24   0   2     3823.13     3696.98    183.69 o 
  26   0   2       80.72       74.12     16.49 o 
  28   0   2      994.93      986.36     65.93 o 
  30   0   2      129.92      173.76     51.99 o 
  32   0   2        0.43       -5.80     22.51 o 
  34   0   2      158.63      141.83     30.49 o 
  36   0   2      168.39      238.16     31.76 o 
 -39   1   2        4.45       11.11     15.99 o 
 -37   1   2       38.68       46.69     15.84 o 
 -35   1   2      664.71      635.21     19.12 o 
 -33   1   2      332.99      349.18     16.67 o 
 -31   1   2       15.14       40.46     15.88 o 
 -29   1   2      319.35      294.26     13.87 o 
 -27   1   2       16.45       33.29     12.84 o 
 -25   1   2      595.46      565.77     16.07 o 
 -23   1   2     2894.13     2722.36     23.41 o 
 -21   1   2     3946.61     3757.34     72.41 o 
 -19   1   2      998.27      970.48     17.24 o 
 -17   1   2     1990.90     1746.32     21.82 o 
 -15   1   2     7739.02     7392.46     61.13 o 
 -13   1   2     3064.05     2952.00     27.49 o 
 -11   1   2    13303.29    12787.97     71.30 o 
  -9   1   2      411.26      460.51     20.57 o 
  -7   1   2       11.83       -1.45     23.26 o 
  -5   1   2    23524.44    23530.77     91.91 o 
  -3   1   2    16462.20    16986.31    314.14 o 
  -1   1   2     4081.12     4694.66     74.72 o 
   1   1   2    21914.71    22853.82    549.04 o 
   3   1   2    10447.81    10604.54     65.88 o 
   5   1   2     4637.04     4681.20     46.99 o 
   7   1   2     7233.49     7189.48    335.13 o 
   9   1   2    13358.19    13451.63    433.87 o 
  11   1   2     4260.83     4284.29     97.99 o 
  13   1   2     1415.14     1325.41     18.84 o 
  15   1   2     1127.58      876.67     15.23 o 
  17   1   2    11311.48    11562.63     91.77 o 
  19   1   2     1849.70     1725.38     24.34 o 
  21   1   2      141.55      153.19     17.41 o 
  23   1   2      807.37      852.28     19.96 o 
  25   1   2       11.60        5.58     17.43 o 
  27   1   2      503.14      422.35     20.84 o 
  29   1   2     1516.21     1593.89     22.44 o 
  31   1   2     1268.39     1339.70     45.03 o 
  33   1   2      390.92      373.86     21.40 o 
  35   1   2        0.04       -1.50     15.97 o 
  37   1   2       14.58       46.56     20.82 o 
 -38   2   2       99.40      109.29     18.94 o 
 -36   2   2        3.28       12.18     15.17 o 
 -34   2   2       63.52       67.21     16.84 o 
 -32   2   2      579.60      512.63     18.21 o 
 -30   2   2      128.83      164.40     23.74 o 
 -28   2   2       20.04       34.14     26.46 o 
 -26   2   2     1373.35     1219.75     39.19 o 
 -24   2   2      985.37     1001.59     34.69 o 
 -22   2   2     4528.32     4433.12     41.61 o 
 -20   2   2     1322.56     1293.22     26.46 o 
 -18   2   2      330.26      297.95     13.03 o 
 -16   2   2     3906.79     3852.43     47.61 o 
 -14   2   2     2115.94     1799.25     19.87 o 
 -12   2   2     5229.33     5379.07     71.84 o 
 -10   2   2       90.66      100.30     20.39 o 
  -8   2   2     2708.90     2616.06     58.39 o 
  -6   2   2     5711.08     5301.86     40.48 o 
  -4   2   2     1835.26     2052.38     28.26 o 
  -2   2   2    12460.44    12692.61    209.76 o 
   0   2   2     1292.61     1349.41     29.53 o 
   2   2   2     8638.18     8933.72    326.30 o 
   4   2   2     5069.70     5087.04    164.55 o 
   6   2   2      118.85      190.98     25.32 o 
   8   2   2     2209.67     2075.20     29.61 o 
  10   2   2     6341.04     6514.00    275.73 o 
  12   2   2     1413.53     1345.96     45.52 o 
  14   2   2      134.66      234.89     13.66 o 
  16   2   2     9373.43     9355.64    173.50 o 
  18   2   2     3281.51     3041.69     34.94 o 
  20   2   2     1545.53     1626.54     17.00 o 
  22   2   2      572.21      442.76     29.07 o 
  24   2   2        9.82       -1.05     12.95 o 
  26   2   2      870.92      889.57     16.12 o 
  28   2   2       44.89       68.12     28.82 o 
  30   2   2      712.72      713.18     14.94 o 
  32   2   2      178.30      200.39     12.80 o 
  34   2   2       76.53       76.72     15.86 o 
  36   2   2        4.04       28.61     15.81 o 
 -37   3   2       60.26       69.98     18.71 o 
 -35   3   2      245.31      252.96     18.55 o 
 -33   3   2      104.55      126.51     18.81 o 
 -31   3   2       23.36       -1.78     17.06 o 
 -29   3   2      743.13      737.71     18.69 o 
 -27   3   2     1739.26     1696.15     34.70 o 
 -25   3   2     3095.31     3147.27     29.40 o 
 -23   3   2      738.74      743.45     31.70 o 
 -21   3   2      104.77      138.40     16.65 o 
 -19   3   2      430.99      439.47     16.23 o 
 -17   3   2      217.19      240.00     16.36 o 
 -15   3   2     1370.32     1402.00     29.64 o 
 -13   3   2     1473.28     1376.30     27.46 o 
 -11   3   2     6135.15     6011.11     61.71 o 
  -9   3   2     3681.50     3341.96     25.91 o 
  -7   3   2     5928.04     5675.26     53.91 o 
  -5   3   2      352.60      264.54     16.08 o 
  -3   3   2       94.70       93.81     16.64 o 
  -1   3   2     3603.91     3656.66     28.86 o 
   1   3   2     8655.16     8244.43    169.88 o 
   3   3   2      850.85      765.95     31.00 o 
   5   3   2     8425.61     7973.71    184.43 o 
   7   3   2    10572.53    10962.96    312.73 o 
   9   3   2      245.58      241.75     34.44 o 
  11   3   2     1432.94     1570.32     25.85 o 
  13   3   2      485.45      450.60     16.25 o 
  15   3   2       10.04        2.00     12.94 o 
  17   3   2      664.91      647.09     17.08 o 
  19   3   2     1387.31     1298.25     28.51 o 
  21   3   2     6650.28     6493.85     55.87 o 
  23   3   2     3242.81     3168.73     65.09 o 
  25   3   2      113.56      137.61     18.69 o 
  27   3   2      866.23      826.82     18.76 o 
  29   3   2       57.83       69.55     14.97 o 
  31   3   2       12.62        7.85     17.30 o 
  33   3   2      343.54      316.76     43.28 o 
  35   3   2      257.41      267.50     18.90 o 
 -36   4   2      194.93      214.51     16.89 o 
 -34   4   2       14.33       30.22     17.72 o 
 -32   4   2       24.79       32.35     27.92 o 
 -30   4   2      200.51      221.09     17.46 o 
 -28   4   2       28.99       50.22     19.72 o 
 -26   4   2      177.18      182.66     21.50 o 
 -24   4   2        2.80       42.99     24.78 o 
 -22   4   2       11.79       53.09     15.02 o 
 -20   4   2     1977.60     1892.09     36.48 o 
 -18   4   2     1988.57     1838.56     45.18 o 
 -16   4   2      139.09      137.90     14.29 o 
 -14   4   2     7664.72     7402.01     98.00 o 
 -12   4   2      235.61      208.34     14.57 o 
 -10   4   2     1367.59     1316.01     30.27 o 
  -8   4   2     3521.59     3576.13     28.36 o 
  -6   4   2     2611.13     2712.63     42.66 o 
  -4   4   2    23208.46    23345.46    188.15 o 
  -2   4   2      163.60      163.44     15.83 o 
   0   4   2    18534.27    19993.07    198.52 o 
   2   4   2       40.25       73.68     14.94 o 
   4   4   2     1097.05     1129.40     45.55 o 
   6   4   2     1296.94     1347.48     17.11 o 
   8   4   2      768.11      719.45     21.10 o 
  10   4   2     2709.73     2837.12     70.59 o 
  12   4   2     1397.15     1317.84     53.04 o 
  14   4   2     2927.49     2872.19    134.49 o 
  16   4   2      809.97      771.18     43.85 o 
  18   4   2      440.51      365.72     18.76 o 
  20   4   2       31.33       47.16     14.06 o 
  22   4   2      455.68      324.64     15.10 o 
  24   4   2      723.16      721.52     21.85 o 
  26   4   2       70.89       96.15     28.83 o 
  28   4   2      131.74      162.86     49.40 o 
  30   4   2        0.96        7.35     14.66 o 
  32   4   2      333.11      330.24     16.31 o 
  34   4   2      135.34      194.49     18.51 o 
 -35   5   2       10.24       40.12     15.21 o 
 -33   5   2       58.14      106.99     28.36 o 
 -31   5   2       38.86       41.02     20.76 o 
 -29   5   2        2.72        1.33     13.91 o 
 -27   5   2       31.06       19.55     13.89 o 
 -25   5   2      149.24      170.19     13.80 o 
 -23   5   2       16.39       19.26     18.56 o 
 -21   5   2       33.33       82.14     27.40 o 
 -19   5   2     1079.88     1026.75     21.12 o 
 -17   5   2      182.80      195.41     15.29 o 
 -15   5   2        8.53       33.48     16.51 o 
 -13   5   2       70.10      103.46     22.50 o 
 -11   5   2      147.61      193.32     19.06 o 
  -9   5   2      208.45      295.21     23.27 o 
  -7   5   2      155.19      168.09     12.07 o 
  -5   5   2      925.46      994.61     20.46 o 
  -3   5   2       94.74      104.39     14.42 o 
  -1   5   2     2588.66     2631.31     25.65 o 
   1   5   2       27.26       30.51     12.18 o 
   3   5   2      725.66      771.73     17.85 o 
   5   5   2       73.73      137.50     13.48 o 
   7   5   2       53.81       64.95     13.21 o 
   9   5   2       89.79      138.60     19.19 o 
  11   5   2       49.74       63.75     13.01 o 
  13   5   2      419.64      402.73     14.49 o 
  15   5   2      755.60      745.45     37.48 o 
  17   5   2       84.30       98.87     12.98 o 
  19   5   2       14.99       23.35     13.93 o 
  21   5   2       19.61       60.71     20.70 o 
  23   5   2      465.19      456.34     23.70 o 
  25   5   2       46.67       37.46     20.49 o 
  27   5   2       91.03       82.34     16.77 o 
  29   5   2        2.19      -14.84     14.84 o 
  31   5   2      183.74      218.27     15.59 o 
  33   5   2      186.61      178.44     16.67 o 
 -34   6   2       51.41       62.47     15.08 o 
 -32   6   2      240.43      265.76     19.16 o 
 -30   6   2      101.14       70.09     15.74 o 
 -28   6   2      743.85      707.84     22.65 o 
 -26   6   2       52.39       69.71     14.49 o 
 -24   6   2      501.94      450.94     15.45 o 
 -22   6   2       28.12      -13.73     22.55 o 
 -20   6   2     1360.36     1199.34     30.93 o 
 -18   6   2     3437.00     3102.84     62.74 o 
 -16   6   2      516.80      479.60     15.37 o 
 -14   6   2     2053.28     1975.26     39.83 o 
 -12   6   2      262.30      299.15     16.45 o 
 -10   6   2       72.37       95.45     15.70 o 
  -8   6   2     6161.45     6234.54    170.16 o 
  -6   6   2     3731.17     3488.19     49.14 o 
  -4   6   2     6951.70     7512.23     89.22 o 
  -2   6   2     3356.74     3451.52     43.36 o 
   0   6   2     3407.28     3771.09     32.88 o 
   2   6   2     3282.32     3196.85     78.42 o 
   4   6   2     2822.90     2758.93     83.91 o 
   6   6   2     1127.36     1062.17     38.09 o 
   8   6   2     2598.77     2505.79     42.25 o 
  10   6   2     1111.30     1129.19     31.20 o 
  12   6   2       40.64       19.17     14.76 o 
  14   6   2     3619.38     3044.20     57.85 o 
  16   6   2     3303.48     3216.07     55.81 o 
  18   6   2      330.48      292.27     23.63 o 
  20   6   2        0.01       29.54     12.20 o 
  22   6   2      174.77      168.15     12.92 o 
  24   6   2     1758.75     1656.71     43.44 o 
  26   6   2      110.34      115.94     13.21 o 
  28   6   2       53.54       95.00     29.58 o 
  30   6   2      260.02      238.35     14.91 o 
  32   6   2      407.91      391.50     16.01 o 
 -33   7   2       88.03       67.23     23.07 o 
 -31   7   2       73.94       85.30     54.64 o 
 -29   7   2        0.62       12.92     28.65 o 
 -27   7   2      298.57      285.71     42.07 o 
 -25   7   2     1637.88     1703.36     44.83 o 
 -23   7   2     1010.63     1066.90     21.64 o 
 -21   7   2       13.89       27.00     16.00 o 
 -19   7   2      353.37      337.31     14.35 o 
 -17   7   2      253.99      264.00     13.59 o 
 -15   7   2      209.15      251.74     17.31 o 
 -13   7   2     1234.55     1238.84     28.91 o 
 -11   7   2     5527.80     5461.88     85.15 o 
  -9   7   2      738.69      680.33     25.45 o 
  -7   7   2     1930.05     1761.11     56.50 o 
  -5   7   2     6467.45     6300.54     89.69 o 
  -3   7   2     2964.26     2763.07     31.91 o 
  -1   7   2      108.01      151.43     15.22 o 
   1   7   2    13076.16    12640.43    271.45 o 
   3   7   2     3366.12     3097.91    104.26 o 
   5   7   2       71.73       53.68     13.34 o 
   7   7   2     5739.99     5644.57    141.20 o 
   9   7   2     1563.56     1598.07     20.72 o 
  11   7   2     1061.18      962.37     24.58 o 
  13   7   2     1272.37     1167.86     23.24 o 
  15   7   2        8.97       -9.42     13.40 o 
  17   7   2        1.85       -3.68     13.46 o 
  19   7   2      572.54      621.05     17.04 o 
  21   7   2     2443.48     2542.28     68.46 o 
  23   7   2     1166.00     1164.59     26.93 o 
  25   7   2       25.99       49.91     11.90 o 
  27   7   2      115.20      101.71     14.45 o 
  29   7   2       47.31       49.48     13.00 o 
  31   7   2       18.92       31.07     16.32 o 
 -30   8   2       23.03       12.14     36.23 o 
 -28   8   2      205.94      210.35     35.35 o 
 -26   8   2      124.59      108.51     40.97 o 
 -24   8   2      253.50      302.01     20.91 o 
 -22   8   2      434.83      492.59     14.83 o 
 -20   8   2      127.62      116.29     16.50 o 
 -18   8   2      371.62      344.80     18.73 o 
 -16   8   2     1250.26     1110.14     16.16 o 
 -14   8   2      694.25      735.27     26.45 o 
 -12   8   2       68.23      124.71     13.77 o 
 -10   8   2       75.81       74.18     17.19 o 
  -8   8   2     1470.42     1500.95     61.55 o 
  -6   8   2       31.67       31.97     17.49 o 
  -4   8   2       87.52       96.41     14.83 o 
  -2   8   2       85.47      102.47     13.52 o 
   0   8   2      440.72      393.29     23.45 o 
   2   8   2      102.93      112.41     14.23 o 
   4   8   2      356.91      348.64     15.42 o 
   6   8   2        0.75       48.61     14.29 o 
   8   8   2      236.27      211.05     47.02 o 
  10   8   2     1861.01     1868.70     49.03 o 
  12   8   2      943.76      834.79     15.14 o 
  14   8   2      291.87      222.25     14.88 o 
  16   8   2      780.97      694.64     28.78 o 
  18   8   2       79.78      104.75     12.97 o 
  20   8   2      577.87      610.54     25.33 o 
  22   8   2      219.76      250.15     13.60 o 
  24   8   2      610.64      562.05     14.44 o 
  26   8   2       66.38       70.11     16.62 o 
  28   8   2        0.24       16.07     16.14 o 
 -27   9   2       79.44       79.55     31.94 o 
 -25   9   2        0.68        3.23     58.69 o 
 -23   9   2      811.06      884.24     19.99 o 
 -21   9   2      945.47     1005.78     36.48 o 
 -19   9   2     1292.65     1343.19     34.28 o 
 -17   9   2     1666.70     1687.60     19.17 o 
 -15   9   2     1399.08     1429.27     61.84 o 
 -13   9   2      191.75      169.84     15.58 o 
 -11   9   2       31.61       69.22     25.35 o 
  -9   9   2        3.92       30.64     16.06 o 
  -7   9   2      221.82      228.18     15.98 o 
  -5   9   2       21.62       17.56     12.39 o 
  -3   9   2      285.00      302.52     14.38 o 
  -1   9   2      118.68      132.48     12.64 o 
   1   9   2        2.03        2.48     12.28 o 
   3   9   2      247.13      231.93     22.59 o 
   5   9   2       67.75       68.93     11.73 o 
   7   9   2       18.99       38.99     13.97 o 
   9   9   2      359.68      318.10     21.34 o 
  11   9   2     1379.84     1320.71     44.04 o 
  13   9   2     2736.77     2692.18     48.84 o 
  15   9   2     1582.02     1598.50     18.44 o 
  17   9   2     1111.30     1113.65     26.85 o 
  19   9   2      593.67      581.01     21.60 o 
  21   9   2       30.02       71.30     13.61 o 
  23   9   2      125.71      167.46     25.46 o 
  25   9   2       24.48       88.50     15.44 o 
 -24  10   2      294.73      288.64     19.18 o 
 -22  10   2      497.10      593.20     95.07 o 
 -20  10   2      384.98      420.77     18.30 o 
 -18  10   2        0.10        6.19     14.17 o 
 -16  10   2        0.03      -14.41     17.87 o 
 -14  10   2       67.08       66.58     15.48 o 
 -12  10   2      126.20      151.54     33.18 o 
 -10  10   2     1651.71     1664.98     46.37 o 
  -8  10   2     1060.83     1076.38     16.09 o 
  -6  10   2      888.76      934.22     15.27 o 
  -4  10   2      965.20      935.82     38.08 o 
  -2  10   2       69.43       84.89     17.60 o 
   0  10   2       94.08      126.86     37.08 o 
   2  10   2      834.19      876.24     15.21 o 
   4  10   2     1310.55     1320.43     35.23 o 
   6  10   2      867.20      848.21     25.39 o 
   8  10   2      282.53      283.14     14.91 o 
  10  10   2       18.74        9.63     16.45 o 
  12  10   2        5.10      -16.66     16.66 o 
  14  10   2       44.20       74.82     25.70 o 
  16  10   2       51.25       69.72     21.37 o 
  18  10   2      956.04     1007.16     52.62 o 
  20  10   2      431.55      356.35     22.18 o 
  22  10   2      290.13      244.93     25.06 o 
 -19  11   2      138.04      145.87     16.55 o 
 -17  11   2       29.71        5.55     14.26 o 
 -15  11   2      203.73      138.91     22.76 o 
 -13  11   2      671.02      644.02     16.05 o 
 -11  11   2      331.79      379.77     31.38 o 
  -9  11   2      146.95      184.05     22.28 o 
  -7  11   2       77.97      134.81     22.93 o 
  -5  11   2      119.86      145.96     13.69 o 
  -3  11   2       16.21       24.58     17.19 o 
  -1  11   2       38.76       79.51     14.64 o 
   1  11   2       24.09       22.20     13.10 o 
   3  11   2       60.28       61.51     13.17 o 
   5  11   2      196.06      229.76     13.86 o 
   7  11   2      393.04      422.83     31.13 o 
   9  11   2      356.11      387.13     37.16 o 
  11  11   2      134.99      110.91     17.55 o 
  13  11   2       79.65       89.12     17.61 o 
  15  11   2       63.62       90.51     22.41 o 
  17  11   2       74.26      105.16     27.97 o 
 -12  12   2      185.99      177.82     25.41 o 
 -10  12   2       25.05       52.21     16.37 o 
  -8  12   2      196.91      205.18     16.28 o 
  -6  12   2      141.76      150.44     15.98 o 
  -4  12   2      286.49      276.17     14.68 o 
  -2  12   2       52.71       51.17     29.44 o 
   0  12   2       86.11      122.68     14.04 o 
   2  12   2      680.67      712.32     46.18 o 
   4  12   2      162.92      145.24     16.80 o 
   6  12   2        1.80      -14.64     14.64 o 
   8  12   2       83.15      114.25     15.92 o 
  10  12   2      226.23      219.83     19.25 o 
  12  12   2      923.90      807.40     32.08 o 
 -39   1   3       29.67       40.62     17.09 o 
 -37   1   3        0.75       30.65     17.97 o 
 -35   1   3      122.29      134.91     18.17 o 
 -33   1   3      427.24      417.86     15.70 o 
 -31   1   3        7.83       44.29     13.98 o 
 -29   1   3     1014.52     1004.60     21.13 o 
 -27   1   3      470.25      483.56     15.85 o 
 -25   1   3     2218.88     2192.80     66.72 o 
 -23   1   3     3865.47     3642.07     45.15 o 
 -21   1   3      103.97      132.67     12.47 o 
 -19   1   3        0.30       29.45     15.40 o 
 -17   1   3     1807.31     1879.73     19.57 o 
 -15   1   3      175.40      121.20     15.23 o 
 -13   1   3     7955.02     7625.30     83.13 o 
 -11   1   3     3509.90     3050.48     39.07 o 
  -9   1   3      214.84      263.47     18.18 o 
  -7   1   3       40.59       39.78     20.11 o 
  -5   1   3     1364.27     1394.74     30.11 o 
  -3   1   3    27577.87    29864.38   1097.06 o 
  -1   1   3    23497.67    25859.67    574.77 o 
   1   1   3    13505.89    15584.29    227.87 o 
   5   1   3     3006.53     2566.73     65.52 o 
   7   1   3     1017.09      908.15     32.26 o 
   9   1   3     1755.31     1774.30     24.89 o 
  11   1   3     2109.69     2008.39     50.81 o 
  13   1   3      903.09     1007.22     20.21 o 
  15   1   3      116.90       85.25     20.78 o 
  17   1   3     1721.42     1611.33     30.32 o 
  19   1   3     8395.75     8360.44     86.33 o 
  21   1   3     5697.09     5304.88    173.90 o 
  23   1   3      923.42      879.06     15.52 o 
  25   1   3      320.53      305.35     24.26 o 
  27   1   3      462.21      461.55     15.16 o 
  29   1   3      623.16      724.10     18.21 o 
  31   1   3      212.17      222.63     15.43 o 
  33   1   3       92.41      152.69     14.90 o 
  35   1   3       24.29       76.00     20.49 o 
  37   1   3      101.23       76.39     21.13 o 
 -38   2   3      242.73      252.79     21.61 o 
 -36   2   3       92.79       97.65     16.31 o 
 -34   2   3        3.70       25.31     26.78 o 
 -32   2   3      240.99      217.81     15.66 o 
 -30   2   3      104.15      123.33     15.27 o 
 -28   2   3       54.25       68.47     14.21 o 
 -26   2   3      279.27      275.37     16.06 o 
 -24   2   3     5920.72     5862.41    149.51 o 
 -22   2   3     4032.27     3866.71     99.52 o 
 -20   2   3     3669.19     3352.72     76.62 o 
 -18   2   3        5.78       29.56     16.29 o 
 -16   2   3      592.79      630.53     16.02 o 
 -14   2   3      171.65      257.63     14.48 o 
 -12   2   3     4626.58     4580.22     43.63 o 
 -10   2   3     7747.01     7233.33     58.69 o 
  -8   2   3       24.14       56.43     18.46 o 
  -6   2   3      910.87      759.87     23.29 o 
  -4   2   3    20661.36    21480.53    538.46 o 
  -2   2   3     7904.79     7994.40    155.34 o 
   0   2   3      899.05      834.19     28.14 o 
   2   2   3    13588.92    13541.81    483.95 o 
   4   2   3    35265.37    35747.15    456.97 o 
   6   2   3     1293.20     1430.46     42.64 o 
   8   2   3    31057.25    31923.15    400.19 o 
  10   2   3    23829.45    25827.35    964.32 o 
  12   2   3      821.19      871.17     41.03 o 
  14   2   3      533.28      496.03     16.09 o 
  16   2   3      882.45     1000.07     44.90 o 
  18   2   3      283.58      316.82     17.91 o 
  20   2   3      122.67      170.96     23.38 o 
  22   2   3      221.41      214.81     15.16 o 
  24   2   3      267.94      231.74     14.56 o 
  26   2   3      250.17      261.91     17.10 o 
  28   2   3      151.27      173.74     18.43 o 
  30   2   3      831.70      825.55     21.40 o 
  32   2   3        0.21      -15.06     15.06 o 
  34   2   3      167.37      205.55     21.28 o 
  36   2   3      243.42      277.38     26.23 o 
 -37   3   3      429.74      445.34     16.04 o 
 -35   3   3      347.36      388.07     19.05 o 
 -33   3   3      443.05      446.44     31.59 o 
 -31   3   3     1253.85     1176.78     29.53 o 
 -29   3   3     1063.28     1047.20     25.14 o 
 -27   3   3      676.81      636.46     21.07 o 
 -25   3   3      226.95      203.52     14.41 o 
 -23   3   3     1212.68     1102.84     17.43 o 
 -21   3   3      922.12      908.36     20.87 o 
 -19   3   3      119.12      106.87     13.55 o 
 -17   3   3      126.18      135.74     16.01 o 
 -15   3   3        0.14       12.84     13.48 o 
 -13   3   3      742.79      791.93     21.70 o 
 -11   3   3    14981.00    15852.47    228.51 o 
  -9   3   3     4594.38     5023.15     35.69 o 
  -7   3   3       25.98       15.43     15.90 o 
  -5   3   3     1340.02     1320.52     19.72 o 
  -3   3   3     4200.42     3777.70     56.22 o 
  -1   3   3      701.65      754.85     23.89 o 
   1   3   3      605.29      844.15     32.96 o 
   3   3   3       10.79       29.19     14.29 o 
   5   3   3    17857.94    17765.92    438.78 o 
   7   3   3       12.55       30.17     14.95 o 
   9   3   3     7795.34     7692.56    262.09 o 
  11   3   3     2536.36     2467.51    113.85 o 
  13   3   3     1328.96     1281.85     57.22 o 
  15   3   3     1587.70     1439.21     72.33 o 
  17   3   3     2787.42     2822.29     89.79 o 
  19   3   3      170.47      176.92     25.24 o 
  21   3   3     4278.17     4055.30     70.21 o 
  23   3   3      176.18      114.75     25.43 o 
  25   3   3     1116.71     1025.80     17.75 o 
  27   3   3      114.84      118.26     14.77 o 
  29   3   3      204.65      253.17     14.35 o 
  31   3   3        4.13       18.48     23.21 o 
  33   3   3       83.54      101.55     15.65 o 
  35   3   3        1.73       44.98     16.01 o 
 -36   4   3      126.43      132.52     26.79 o 
 -34   4   3      616.97      635.15     22.80 o 
 -32   4   3      863.87      912.75     23.69 o 
 -30   4   3      102.68      119.51     13.76 o 
 -28   4   3        2.65       17.01     14.47 o 
 -26   4   3      543.20      533.58     18.64 o 
 -24   4   3     3387.01     3422.64     71.74 o 
 -22   4   3     9393.24     9234.25    252.28 o 
 -20   4   3       27.91       55.02     14.83 o 
 -18   4   3      258.82      245.02     17.27 o 
 -16   4   3      248.99      187.12     14.02 o 
 -14   4   3      915.28      898.21     34.49 o 
 -12   4   3      764.76      719.35     19.86 o 
 -10   4   3     1607.64     1468.75     25.00 o 
  -8   4   3     5941.84     5797.66    177.20 o 
  -6   4   3     4796.25     4591.21     49.35 o 
  -4   4   3    11393.69    11522.97    118.10 o 
  -2   4   3     4898.53     4864.95     82.46 o 
   0   4   3     4283.53     4059.96     88.24 o 
   2   4   3    39303.87    42918.20   1098.23 o 
   4   4   3     1838.79     1852.49     35.30 o 
   6   4   3     1941.83     1852.85     41.78 o 
   8   4   3    20883.51    23157.31    465.86 o 
  10   4   3      140.24       85.92     14.95 o 
  12   4   3     1704.47     1956.83     40.31 o 
  14   4   3      390.46      392.56     24.94 o 
  16   4   3      876.44      842.96     36.64 o 
  18   4   3     4080.68     3827.29    162.06 o 
  20   4   3     3715.60     3556.73     45.36 o 
  22   4   3     1603.83     1573.69     21.12 o 
  24   4   3     1044.60      964.02     41.94 o 
  26   4   3        0.12       10.41     14.67 o 
  28   4   3      167.98      191.51     13.39 o 
  30   4   3     1629.18     1562.14     43.00 o 
  32   4   3      281.39      346.94     26.42 o 
  34   4   3     1270.36     1260.17     57.82 o 
 -35   5   3      604.98      598.74     19.78 o 
 -33   5   3        0.82       18.97     18.34 o 
 -31   5   3       19.18       51.07     17.50 o 
 -29   5   3       30.09       39.75     17.27 o 
 -27   5   3      440.38      431.64     15.78 o 
 -25   5   3       41.15       25.85     15.25 o 
 -23   5   3     1116.78     1072.83     24.75 o 
 -21   5   3     7501.80     7086.69    437.80 o 
 -19   5   3     2722.69     2619.57     44.04 o 
 -17   5   3       15.23       -2.73     28.23 o 
 -15   5   3       48.40       31.75     21.00 o 
 -13   5   3     1064.91      972.93     34.83 o 
 -11   5   3      686.40      573.27     17.21 o 
  -9   5   3     1154.40     1438.44     58.58 o 
  -7   5   3     1937.88     1864.09     31.72 o 
  -5   5   3     6101.63     6429.46     55.80 o 
  -3   5   3     8460.63     9262.82    167.46 o 
  -1   5   3     1809.22     1625.52     20.33 o 
   1   5   3      150.62      190.38     12.73 o 
   3   5   3       95.86       83.83     12.30 o 
   5   5   3      118.70      102.24     16.62 o 
   7   5   3    27818.55    27493.21    310.94 o 
   9   5   3     9126.54     8885.24     92.83 o 
  11   5   3    11118.48    10370.02     47.51 o 
  13   5   3    11196.78    10601.67    288.91 o 
  15   5   3     3567.31     3579.51    140.06 o 
  17   5   3       95.21      127.86     13.28 o 
  19   5   3      530.22      599.93     16.15 o 
  21   5   3      594.96      657.43     29.30 o 
  23   5   3       94.47       91.96     20.59 o 
  25   5   3      112.35      137.07     25.64 o 
  27   5   3      244.37      249.56     17.18 o 
  29   5   3      286.76      377.55     20.65 o 
  31   5   3       26.15       56.72     22.07 o 
  33   5   3      388.99      380.19     47.06 o 
 -34   6   3       75.95      110.90     18.75 o 
 -32   6   3      359.53      378.73     22.82 o 
 -30   6   3      522.68      514.44     16.59 o 
 -28   6   3      509.04      527.56     47.20 o 
 -26   6   3      719.77      704.16     16.59 o 
 -24   6   3      190.41      169.18     16.61 o 
 -22   6   3      631.44      603.81     56.43 o 
 -20   6   3      612.97      626.83     23.66 o 
 -18   6   3       61.84       91.10     16.15 o 
 -16   6   3      663.24      674.94     36.22 o 
 -14   6   3      208.48      253.04     25.73 o 
 -12   6   3      403.21      490.33     27.63 o 
 -10   6   3       90.55       76.19     21.51 o 
  -8   6   3       32.08       39.51     13.83 o 
  -6   6   3      131.84      225.05     14.88 o 
  -4   6   3     2600.19     2343.46     18.77 o 
  -2   6   3     7407.91     7261.93    127.75 o 
   0   6   3     2026.43     1921.42     37.74 o 
   2   6   3      466.60      421.01     14.38 o 
   4   6   3     1071.69     1048.57     50.15 o 
   6   6   3     5301.21     5046.93     72.01 o 
   8   6   3     3836.84     3733.18    128.61 o 
  10   6   3     1636.36     1486.97     18.93 o 
  12   6   3     3179.44     2680.23     60.31 o 
  14   6   3        2.22      -16.34     16.34 o 
  16   6   3        2.78      -10.21     13.84 o 
  18   6   3     1965.01     1993.26     34.45 o 
  20   6   3     1619.48     1650.91     22.36 o 
  22   6   3       65.24       58.02     18.89 o 
  24   6   3        9.39       30.38     11.45 o 
  26   6   3      150.80      172.31     13.98 o 
  28   6   3        7.48        4.88     15.00 o 
  30   6   3      174.39      221.88     16.10 o 
  32   6   3       35.83       54.85     16.17 o 
 -33   7   3      546.81      481.70     30.76 o 
 -31   7   3      253.28      183.11     18.88 o 
 -29   7   3      742.37      809.55     79.16 o 
 -27   7   3      116.92      159.11     64.09 o 
 -25   7   3      109.74      170.45     67.77 o 
 -23   7   3      168.44      163.06     14.61 o 
 -21   7   3        0.05       -3.65     15.63 o 
 -19   7   3       30.64       56.97     18.51 o 
 -17   7   3      336.22      339.62     17.06 o 
 -15   7   3      150.83      202.12     23.58 o 
 -13   7   3      810.43      767.55     16.87 o 
 -11   7   3     2005.83     1907.56     48.45 o 
  -9   7   3      187.10      213.76     12.40 o 
  -7   7   3      130.31      137.28     13.48 o 
  -5   7   3     1115.08     1047.58     27.39 o 
  -3   7   3      260.99      313.44     25.89 o 
  -1   7   3     2591.74     2635.49     53.07 o 
   1   7   3     5884.51     5912.11    181.26 o 
   3   7   3     1109.76     1140.51     34.88 o 
   5   7   3     1035.14     1128.80     36.25 o 
   7   7   3        2.17       23.15     25.88 o 
   9   7   3      226.28      235.83     27.21 o 
  11   7   3      456.21      361.95     19.83 o 
  13   7   3      245.97      215.85     14.58 o 
  15   7   3      924.51      816.41     25.36 o 
  17   7   3     1334.79     1263.08     37.56 o 
  19   7   3      537.67      595.90     23.32 o 
  21   7   3     1228.51     1253.71     26.94 o 
  23   7   3      233.01      255.27     12.15 o 
  25   7   3       65.94      122.61     13.06 o 
  27   7   3      660.18      668.72     14.29 o 
  29   7   3      221.17      206.52     13.22 o 
  31   7   3       14.35       34.32     22.73 o 
 -30   8   3       34.80       39.14     22.32 o 
 -28   8   3        2.17       18.08     17.81 o 
 -26   8   3      113.88      136.16     24.96 o 
 -24   8   3      974.83     1020.36     22.83 o 
 -22   8   3       38.53       55.23     34.05 o 
 -20   8   3     1038.31     1006.65     18.26 o 
 -18   8   3     1659.56     1627.72     24.07 o 
 -16   8   3     1472.99     1514.25     37.69 o 
 -14   8   3      311.34      344.20     21.49 o 
 -12   8   3      972.74      943.10     17.82 o 
 -10   8   3      947.28      915.72     24.19 o 
  -8   8   3     1410.52     1457.55     36.33 o 
  -6   8   3      390.99      413.47     13.78 o 
  -4   8   3      248.51      262.02     15.69 o 
  -2   8   3     1718.05     1671.98     41.52 o 
   0   8   3      747.08      686.16     15.88 o 
   2   8   3      372.06      391.80     18.42 o 
   4   8   3     2682.19     2651.68     79.07 o 
   6   8   3       42.88       41.86     13.76 o 
   8   8   3     1876.24     1834.38     26.32 o 
  10   8   3      680.79      780.93     28.04 o 
  12   8   3      562.09      553.49     29.32 o 
  14   8   3      890.50      814.83     25.95 o 
  16   8   3      177.68      142.22     13.00 o 
  18   8   3      310.49      342.54     21.11 o 
  20   8   3      333.48      333.24     27.00 o 
  22   8   3       34.53       67.80     15.06 o 
  24   8   3       15.72       59.84     14.98 o 
  26   8   3        1.85       14.76     25.48 o 
  28   8   3       12.23        9.05     14.26 o 
 -27   9   3       91.89      147.41     18.09 o 
 -25   9   3      267.10      266.36     23.41 o 
 -23   9   3      269.59      302.77     31.98 o 
 -21   9   3      330.16      332.77     71.06 o 
 -19   9   3       91.28       63.17     24.72 o 
 -17   9   3        1.51       11.32     14.94 o 
 -15   9   3        5.02        1.75     20.57 o 
 -13   9   3      280.65      281.77     16.71 o 
 -11   9   3        8.34       36.01     12.69 o 
  -9   9   3      505.48      547.45     21.42 o 
  -7   9   3        0.40       -3.19     13.52 o 
  -5   9   3      350.53      315.80     14.34 o 
  -3   9   3      228.41      247.51     14.40 o 
  -1   9   3     1973.23     1970.66     55.76 o 
   1   9   3       70.59       60.13     12.42 o 
   3   9   3      200.44      215.33     17.67 o 
   5   9   3       30.05       25.22     13.42 o 
   7   9   3       45.72       19.03     16.51 o 
   9   9   3        0.49       -3.29     14.24 o 
  11   9   3        0.48       38.19     17.81 o 
  13   9   3       48.30       58.23     16.95 o 
  15   9   3      223.69      219.21     13.69 o 
  17   9   3      210.12      193.44     15.21 o 
  19   9   3       59.11       81.06     17.03 o 
  21   9   3       41.22       49.37     15.57 o 
  23   9   3        4.68       50.59     14.55 o 
  25   9   3        0.00       25.23     14.61 o 
 -24  10   3      313.36      310.18     23.15 o 
 -22  10   3      218.91      279.24     40.45 o 
 -20  10   3      289.84      253.55     16.23 o 
 -18  10   3      198.24      202.77     16.10 o 
 -16  10   3       41.04       30.33     17.86 o 
 -14  10   3      146.74      140.13     25.77 o 
 -12  10   3      140.78      125.67     22.40 o 
 -10  10   3      236.07      259.27     15.88 o 
  -8  10   3       21.84       -5.02     23.33 o 
  -6  10   3       78.08       92.48     21.98 o 
  -4  10   3       64.31       75.09     18.66 o 
  -2  10   3      589.73      610.84     22.56 o 
   0  10   3      420.93      437.71     15.33 o 
   2  10   3     1035.66      977.75     36.60 o 
   4  10   3      142.30      176.52     12.96 o 
   6  10   3        2.45       11.16     29.05 o 
   8  10   3        6.62       -8.88     21.89 o 
  10  10   3       13.21        2.01     16.66 o 
  12  10   3      195.04      182.05     17.62 o 
  14  10   3       92.93      115.59     19.08 o 
  16  10   3        5.74       34.48     14.83 o 
  18  10   3       33.99       51.99     13.87 o 
  20  10   3       21.46       63.24     16.23 o 
  22  10   3       47.66       68.96     19.86 o 
 -19  11   3      145.81      139.91     34.83 o 
 -17  11   3      272.66      283.97     20.92 o 
 -15  11   3       22.94       27.13     14.73 o 
 -13  11   3      444.70      439.71     17.17 o 
 -11  11   3      901.30     1022.45     41.75 o 
  -9  11   3      513.00      600.00     19.22 o 
  -7  11   3       18.19       16.12     13.92 o 
  -5  11   3      125.18      164.38     15.80 o 
  -3  11   3      391.96      422.80     26.13 o 
  -1  11   3      563.81      600.43     30.83 o 
   1  11   3       79.74       84.39     14.78 o 
   3  11   3     1212.05     1236.22     28.62 o 
   5  11   3       35.71      112.29     17.18 o 
   7  11   3        0.38       10.91     22.83 o 
   9  11   3        0.34       31.30     16.33 o 
  11  11   3      286.35      242.18     15.79 o 
  13  11   3        7.02       21.09     19.34 o 
  15  11   3      557.12      579.64     20.08 o 
  17  11   3      443.61      424.17     39.67 o 
 -12  12   3        0.93      -16.50     16.50 o 
 -10  12   3       92.45      119.22     18.67 o 
  -8  12   3      153.08      169.45     16.25 o 
  -6  12   3       10.13       38.38     15.51 o 
  -4  12   3        0.04       -8.18     13.50 o 
  -2  12   3       11.08       17.31     13.81 o 
   0  12   3        2.83       13.59     13.99 o 
   2  12   3      270.40      270.08     16.31 o 
   4  12   3      598.10      633.48     25.49 o 
   6  12   3       35.90        7.51     15.58 o 
   8  12   3       49.61       47.68     15.94 o 
  10  12   3      150.52      127.02     16.54 o 
 -38   0   4      301.71      384.24     23.95 o 
 -36   0   4     1073.62     1050.62     26.12 o 
 -34   0   4      739.75      799.34     23.88 o 
 -32   0   4      164.55      188.50     33.21 o 
 -30   0   4      214.76      212.85     42.81 o 
 -28   0   4       86.38       97.85     17.02 o 
 -26   0   4       80.35      102.12     17.29 o 
 -24   0   4      501.69      541.93     23.03 o 
 -22   0   4     2945.00     2706.93     94.48 o 
 -20   0   4      771.94      817.08     23.22 o 
 -18   0   4      268.13      243.16     18.01 o 
 -16   0   4     3834.72     4308.94     36.68 o 
 -14   0   4     9163.94     9517.30     51.74 o 
 -12   0   4        0.19       17.93     21.56 o 
 -10   0   4     6698.19     7537.45     51.22 o 
  -8   0   4     3434.07     3490.86     37.98 o 
   4   0   4     2466.52     3025.91     42.61 o 
   6   0   4     5361.65     5479.14     49.98 o 
   8   0   4     3241.85     3205.84     44.43 o 
  10   0   4     1916.35     2066.36     56.48 o 
  12   0   4       16.81       42.35     16.76 o 
  14   0   4     8287.65     9475.94     60.61 o 
  16   0   4       48.46       70.01     16.86 o 
  18   0   4     7598.40     7506.75    269.35 o 
  20   0   4     1395.12     1492.49     89.96 o 
  22   0   4       46.11      108.35     20.55 o 
  24   0   4     1817.32     1715.53     22.09 o 
  26   0   4      754.92      778.29     30.88 o 
  28   0   4      935.43     1103.58     32.89 o 
  30   0   4     1680.06     1698.36     35.35 o 
  32   0   4       25.34       89.79     28.97 o 
  34   0   4        0.33      -12.47     21.60 o 
  36   0   4        6.46       62.40     31.42 o 
 -39   1   4      177.68      177.55     19.40 o 
 -37   1   4      238.08      245.69     18.54 o 
 -35   1   4      458.15      440.13     16.86 o 
 -33   1   4       66.96       87.13     14.56 o 
 -31   1   4       13.37       19.61     14.23 o 
 -29   1   4        6.61       -7.85     14.36 o 
 -27   1   4      935.68      906.09     17.02 o 
 -25   1   4     2657.49     2554.59     62.29 o 
 -23   1   4     2427.07     2383.82     21.16 o 
 -21   1   4      154.39      201.56     15.74 o 
 -19   1   4      162.37      158.43     19.63 o 
 -17   1   4    21453.86    21470.38    241.63 o 
 -15   1   4    10869.86    10754.56     87.75 o 
 -13   1   4     1902.93     1875.05     22.23 o 
 -11   1   4        7.24       10.54     13.69 o 
  -9   1   4     1156.03     1206.74     24.83 o 
  -7   1   4     4022.38     3899.51     75.93 o 
  -5   1   4     1370.80     1463.39     25.68 o 
  -3   1   4      229.08      268.49     25.30 o 
  -1   1   4    22152.42    23396.68     84.28 o 
   1   1   4     3005.77     2931.36     55.62 o 
   3   1   4     3884.93     4384.51    116.08 o 
   5   1   4    15171.98    15339.85    240.83 o 
   7   1   4    42449.46    44574.77    963.62 o 
   9   1   4    42477.41    46636.82   1131.44 o 
  11   1   4        3.70       36.19     15.07 o 
  13   1   4      119.63      208.11     17.95 o 
  15   1   4     1886.56     1867.11     42.86 o 
  17   1   4     7528.99     7382.07    161.19 o 
  19   1   4      199.59      285.62     31.95 o 
  21   1   4      892.36      864.93     25.77 o 
  23   1   4      342.71      370.43     16.87 o 
  25   1   4      120.96      149.65     38.36 o 
  27   1   4       42.28       49.88     11.31 o 
  29   1   4      282.60      285.75     15.47 o 
  31   1   4      395.75      418.00     18.10 o 
  33   1   4      552.42      527.69     35.20 o 
  35   1   4      242.10      280.49     39.96 o 
 -38   2   4      312.37      319.97     22.18 o 
 -36   2   4       14.61       24.39     18.31 o 
 -34   2   4      127.71      130.20     15.47 o 
 -32   2   4      113.33      136.61     28.55 o 
 -30   2   4      561.88      566.03     19.03 o 
 -28   2   4     1223.05     1149.78     45.95 o 
 -26   2   4     1250.85     1164.82     45.19 o 
 -24   2   4      141.35      130.03     14.39 o 
 -22   2   4     2293.43     2039.16     39.34 o 
 -20   2   4       79.27       72.45     16.45 o 
 -18   2   4       20.81       22.02     16.79 o 
 -16   2   4      141.80       93.79     16.16 o 
 -14   2   4     6682.10     6572.23     33.04 o 
 -12   2   4      402.67      491.47     17.14 o 
 -10   2   4     5851.86     5595.77    133.51 o 
  -8   2   4     4657.80     4011.82     30.69 o 
  -6   2   4     2292.79     2354.52     46.30 o 
  -4   2   4    12167.86    13016.70    210.18 o 
  -2   2   4     3434.97     3393.61    104.31 o 
   0   2   4    17702.67    18062.34    208.58 o 
   2   2   4     1927.80     1906.15     48.45 o 
   4   2   4       38.87       56.21     22.84 o 
   6   2   4    10033.60    10021.89     46.88 o 
   8   2   4      214.15      166.17     49.04 o 
  10   2   4      487.34      475.87     22.52 o 
  12   2   4     1690.91     1879.09     67.57 o 
  14   2   4     2721.37     2811.14     37.24 o 
  16   2   4       34.98       19.70     15.16 o 
  18   2   4     1636.43     1409.55     16.92 o 
  20   2   4      848.45      705.29     26.85 o 
  22   2   4     1151.33      989.12     38.81 o 
  24   2   4       78.72      115.44     11.42 o 
  26   2   4        0.16      -16.49     23.40 o 
  28   2   4       14.09        7.40     13.86 o 
  30   2   4      210.48      237.59     26.17 o 
  32   2   4     1044.20     1053.66     17.85 o 
  34   2   4      149.39      164.09     25.83 o 
  36   2   4        5.83       27.79     28.10 o 
 -37   3   4      235.17      249.84     19.67 o 
 -35   3   4      634.95      633.82     51.23 o 
 -33   3   4      506.51      536.95     17.05 o 
 -31   3   4       32.21       57.42     17.62 o 
 -29   3   4      242.74      238.10     13.92 o 
 -27   3   4       17.61       29.37     17.38 o 
 -25   3   4      256.93      256.25     17.61 o 
 -23   3   4     4325.52     4118.19     34.71 o 
 -21   3   4       13.51       36.74     15.92 o 
 -19   3   4       46.39       61.90     15.96 o 
 -17   3   4     9682.11    10113.15     44.65 o 
 -15   3   4      226.55      197.02     37.83 o 
 -13   3   4      100.06       84.73     16.55 o 
 -11   3   4        8.08        7.41     17.74 o 
  -9   3   4      194.31      188.48     15.59 o 
  -7   3   4     3506.76     3224.22     25.28 o 
  -5   3   4     6269.29     5948.48     63.70 o 
  -3   3   4    19304.70    19205.23    245.92 o 
  -1   3   4    14957.62    15075.67    460.55 o 
   1   3   4      438.62      481.55     19.38 o 
   3   3   4     1659.90     1706.92     87.23 o 
   5   3   4      658.38      718.12     56.52 o 
   7   3   4     3642.42     3840.38    103.15 o 
   9   3   4    13766.99    14143.56     47.26 o 
  11   3   4     2090.02     2081.61     21.82 o 
  13   3   4     2058.88     1947.67    104.38 o 
  15   3   4     5485.83     5399.28    144.57 o 
  17   3   4     5360.68     5433.36     96.96 o 
  19   3   4      522.70      506.15     19.11 o 
  21   3   4     1131.34     1158.45     31.42 o 
  23   3   4        8.55        9.33     16.59 o 
  25   3   4      552.16      572.27     18.02 o 
  27   3   4     1368.45     1377.50     85.44 o 
  29   3   4      277.71      327.83     24.70 o 
  31   3   4      184.29      214.86     19.38 o 
  33   3   4      227.51      290.92     18.66 o 
  35   3   4       23.03       37.93     23.18 o 
 -36   4   4        2.55       23.51     18.07 o 
 -34   4   4      231.35      212.49     17.03 o 
 -32   4   4        0.60       18.97     18.45 o 
 -30   4   4        9.22       28.25     14.75 o 
 -28   4   4      249.59      177.64     21.20 o 
 -26   4   4        1.45       10.63     16.64 o 
 -24   4   4      815.94      802.36     17.67 o 
 -22   4   4        0.89       12.39     20.54 o 
 -20   4   4       11.32       12.77     25.23 o 
 -18   4   4      269.53      260.73     18.10 o 
 -16   4   4        6.97       69.88     20.12 o 
 -14   4   4     4631.35     4572.55     30.92 o 
 -12   4   4     6644.72     6946.87     35.58 o 
 -10   4   4        2.63       15.80     20.72 o 
  -8   4   4      389.86      387.85     15.79 o 
  -6   4   4      147.32      174.63     16.53 o 
  -4   4   4       43.20      107.55     13.73 o 
  -2   4   4      169.45      222.27     14.99 o 
   0   4   4      384.63      340.79     13.59 o 
   2   4   4     2591.10     2588.47     77.96 o 
   4   4   4     9726.66     9286.94    156.06 o 
   6   4   4       81.66       79.01     13.84 o 
   8   4   4     4139.03     4052.35     96.46 o 
  10   4   4      189.52      248.80     15.91 o 
  12   4   4     2151.17     2186.96    125.42 o 
  14   4   4      182.08      203.95     17.38 o 
  16   4   4      364.09      384.23     15.02 o 
  18   4   4        8.87        3.27     38.16 o 
  20   4   4        2.27       -6.19     14.78 o 
  22   4   4      174.27      138.78     14.87 o 
  24   4   4       56.52       81.44     19.33 o 
  26   4   4      244.88      268.62     17.38 o 
  28   4   4      170.99      184.30     15.09 o 
  30   4   4        3.19       15.94     14.82 o 
  32   4   4       50.34      108.08     17.85 o 
  34   4   4        1.55       18.75     18.78 o 
 -35   5   4       76.94       33.72     18.78 o 
 -33   5   4       22.22       42.39     40.45 o 
 -31   5   4       75.46       71.35     28.45 o 
 -29   5   4        0.74        7.98     16.22 o 
 -27   5   4       29.24       46.60     30.22 o 
 -25   5   4       32.75       60.03     19.24 o 
 -23   5   4     1184.61     1141.85     54.20 o 
 -21   5   4       51.68       56.39     17.63 o 
 -19   5   4      584.99      525.04     18.49 o 
 -17   5   4     2329.43     2159.05     23.02 o 
 -15   5   4       14.57       43.12     38.96 o 
 -13   5   4       25.15       60.73     14.94 o 
 -11   5   4      507.47      485.09     21.97 o 
  -9   5   4      306.40      296.14     14.34 o 
  -7   5   4      135.27      144.63     15.75 o 
  -5   5   4       18.11       12.62     12.87 o 
  -3   5   4      177.66      185.35     13.62 o 
  -1   5   4     3041.54     3036.00     89.32 o 
   1   5   4      944.92      972.97     25.18 o 
   3   5   4     1662.40     1664.50     47.27 o 
   5   5   4       43.38       63.86     16.83 o 
   7   5   4      201.20      266.52     13.40 o 
   9   5   4     5068.35     5186.59    101.56 o 
  11   5   4      662.69      611.29     16.96 o 
  13   5   4     1927.76     1774.73     26.55 o 
  15   5   4     2108.94     1891.88     49.73 o 
  17   5   4      115.11      115.04     10.86 o 
  19   5   4       81.68      112.08     12.36 o 
  21   5   4        9.50       25.32     13.27 o 
  23   5   4       74.41      112.29     20.36 o 
  25   5   4       31.40       70.13     16.95 o 
  27   5   4        4.35       11.56     19.62 o 
  29   5   4       10.97       49.55     34.96 o 
  31   5   4      148.62      148.67     18.38 o 
  33   5   4      215.75      259.07     21.12 o 
 -34   6   4      177.66      190.89     46.27 o 
 -32   6   4       97.33      185.87     35.69 o 
 -30   6   4       22.81       -7.53     26.27 o 
 -28   6   4       78.77       80.46     17.65 o 
 -26   6   4      387.87      411.04     21.39 o 
 -24   6   4      211.72      189.27     16.44 o 
 -22   6   4      177.52      214.50     20.19 o 
 -20   6   4      351.54      392.43     16.78 o 
 -18   6   4      417.09      519.25     25.26 o 
 -16   6   4      505.30      459.70     20.08 o 
 -14   6   4     3896.47     3554.35     80.00 o 
 -12   6   4     2275.33     2256.03     22.07 o 
 -10   6   4     1122.42     1073.19     40.58 o 
  -8   6   4      395.69      425.01     14.41 o 
  -6   6   4     2517.19     2503.79     53.11 o 
  -4   6   4       75.19      120.28     12.37 o 
  -2   6   4     1003.20     1147.98     31.10 o 
   0   6   4      605.14      582.73     16.38 o 
   2   6   4      765.33      782.74     36.42 o 
   4   6   4     4390.11     4036.13     31.28 o 
   6   6   4     1572.22     1351.24     33.48 o 
   8   6   4     3652.79     3607.41     45.24 o 
  10   6   4      275.82      270.15     14.52 o 
  12   6   4     2472.97     2576.75     28.15 o 
  14   6   4     1555.91     1469.71     58.52 o 
  16   6   4      586.88      604.82     24.69 o 
  18   6   4      111.36      139.28     21.17 o 
  20   6   4      264.74      307.56     15.25 o 
  22   6   4      147.07       98.75     15.52 o 
  24   6   4       77.44       70.65     11.76 o 
  26   6   4      715.61      805.16     20.85 o 
  28   6   4      746.68      747.75     17.43 o 
  30   6   4       11.79       42.97     15.74 o 
  32   6   4      186.22      112.77     33.29 o 
 -33   7   4      167.40      172.09     23.12 o 
 -31   7   4       28.54       14.18     22.03 o 
 -29   7   4        0.08       36.96     17.72 o 
 -27   7   4       21.63       35.15     21.82 o 
 -25   7   4        1.84       11.07     14.45 o 
 -23   7   4       48.51       91.98     24.72 o 
 -21   7   4      367.49      350.93     22.76 o 
 -19   7   4      673.85      720.28     24.35 o 
 -17   7   4     1785.20     1675.38     22.82 o 
 -15   7   4      560.22      516.29     17.43 o 
 -13   7   4      146.58      151.59     18.47 o 
 -11   7   4       12.48       17.68     17.57 o 
  -9   7   4      209.68      205.05     15.33 o 
  -7   7   4      796.73      767.88     31.26 o 
  -5   7   4       80.95       83.91     13.20 o 
  -3   7   4     4629.65     4301.29     68.62 o 
  -1   7   4     4360.72     4225.61    158.78 o 
   1   7   4       65.42       80.20     15.43 o 
   3   7   4        0.09       10.00     13.46 o 
   5   7   4       33.63       71.71     20.90 o 
   7   7   4     1209.49     1104.87     23.53 o 
   9   7   4     2778.54     2327.74     20.02 o 
  11   7   4     2907.16     2681.76     89.99 o 
  13   7   4       94.18       86.77     12.70 o 
  15   7   4       96.02       96.63     33.02 o 
  17   7   4      725.77      734.50     27.90 o 
  19   7   4      566.36      542.83     14.60 o 
  21   7   4       21.09        9.35     13.50 o 
  23   7   4      120.30      122.16     14.58 o 
  25   7   4      421.20      424.40     16.06 o 
  27   7   4      479.94      474.03     22.61 o 
  29   7   4      148.35      128.79     15.51 o 
 -30   8   4        8.03       32.26     15.73 o 
 -28   8   4       64.45      127.13     27.17 o 
 -26   8   4      123.66      196.83     71.24 o 
 -24   8   4       19.06       29.41     28.40 o 
 -22   8   4       73.35       65.59     28.18 o 
 -20   8   4       31.19      107.77     31.54 o 
 -18   8   4      543.82      506.15     17.53 o 
 -16   8   4       52.43       76.53     33.70 o 
 -14   8   4      913.39      825.65     43.77 o 
 -12   8   4      832.08      814.09     15.37 o 
 -10   8   4     2095.12     2062.38     84.91 o 
  -8   8   4        5.36       15.98     12.66 o 
  -6   8   4     7047.87     6730.23    107.98 o 
  -4   8   4    10849.39    10588.18    212.26 o 
  -2   8   4     8303.07     8389.02    226.88 o 
   0   8   4        5.77       55.96     14.15 o 
   2   8   4     3580.56     3451.65    133.73 o 
   4   8   4     1178.56     1173.79     48.11 o 
   6   8   4     4176.24     3891.55     24.47 o 
   8   8   4       65.46       48.06     16.53 o 
  10   8   4        2.40       33.77     12.57 o 
  12   8   4       10.35       66.48     21.99 o 
  14   8   4       39.81       40.27     14.19 o 
  16   8   4        1.94      -11.44     14.30 o 
  18   8   4        0.65       35.13     28.80 o 
  20   8   4       29.86       57.64     13.09 o 
  22   8   4       63.82       82.33     16.73 o 
  24   8   4      147.05      135.64     16.90 o 
  26   8   4      165.20      163.15     23.61 o 
  28   8   4       43.49       40.31     23.37 o 
 -27   9   4      810.05      777.98     43.15 o 
 -25   9   4      704.03      705.03     38.64 o 
 -23   9   4     1040.49      976.07     18.47 o 
 -21   9   4        7.60       18.02     28.70 o 
 -19   9   4       42.24      129.20     46.32 o 
 -17   9   4     1155.54     1045.10     50.15 o 
 -15   9   4      824.76      788.90     19.73 o 
 -13   9   4      647.21      676.92     17.73 o 
 -11   9   4      202.60      217.22     21.23 o 
  -9   9   4      204.81      223.11     13.76 o 
  -7   9   4        2.06       25.22     13.68 o 
  -5   9   4        4.08       41.42     13.69 o 
  -3   9   4        8.62       -8.64     12.39 o 
  -1   9   4      105.19      120.20     12.54 o 
   1   9   4      381.60      395.63     13.63 o 
   3   9   4       98.30      109.68     12.76 o 
   5   9   4     2783.09     2591.13     67.17 o 
   7   9   4     1939.63     1759.25     37.95 o 
   9   9   4     2702.75     2469.58     31.95 o 
  11   9   4       53.23       68.18     16.55 o 
  13   9   4      315.57      253.84     15.13 o 
  15   9   4      761.27      726.26     30.42 o 
  17   9   4      908.32      948.38     42.25 o 
  19   9   4      255.78      256.56     16.13 o 
  21   9   4       27.34       19.06     13.76 o 
  23   9   4        6.25       37.27     13.91 o 
  25   9   4       28.45       51.97     17.33 o 
 -24  10   4        1.74       11.54     26.07 o 
 -22  10   4      286.20      276.05     16.52 o 
 -20  10   4       56.43       70.30     18.36 o 
 -18  10   4       89.19       94.62     15.36 o 
 -16  10   4        2.72       33.72     25.17 o 
 -14  10   4      522.41      535.22     15.60 o 
 -12  10   4      259.32      294.41     18.44 o 
 -10  10   4      648.55      664.77     28.14 o 
  -8  10   4      568.28      614.96     16.79 o 
  -6  10   4     1004.37     1018.48     14.51 o 
  -4  10   4     2044.42     2065.49     38.31 o 
  -2  10   4     1056.24     1133.14     39.16 o 
   0  10   4     1172.08     1227.64     35.24 o 
   2  10   4     1179.30     1227.93     49.73 o 
   4  10   4      218.76      218.91     17.06 o 
   6  10   4      340.77      360.95     22.32 o 
   8  10   4       96.44      107.69     16.78 o 
  10  10   4      367.66      412.40     17.73 o 
  12  10   4      168.55      155.91     14.34 o 
  14  10   4      688.45      643.80     36.92 o 
  16  10   4       74.84       83.83     39.55 o 
  18  10   4      208.77      230.28     35.05 o 
  20  10   4        0.87        4.69     21.51 o 
 -19  11   4        9.20       28.39     26.04 o 
 -17  11   4        0.66       41.36     30.59 o 
 -15  11   4      116.55      128.45     17.00 o 
 -13  11   4      265.65      292.65     17.37 o 
 -11  11   4      397.00      429.98     18.68 o 
  -9  11   4      129.37      168.57     16.87 o 
  -7  11   4      323.61      323.61     20.29 o 
  -5  11   4      733.63      729.06     16.91 o 
  -3  11   4      546.10      632.23     20.77 o 
  -1  11   4      294.98      286.81     20.69 o 
   1  11   4      710.54      695.21     28.85 o 
   3  11   4      675.01      644.08     22.16 o 
   5  11   4      128.72      169.92     16.78 o 
   7  11   4      317.38      309.42     28.82 o 
   9  11   4       74.19       64.66     15.46 o 
  11  11   4        6.85       -8.52     24.74 o 
  13  11   4      225.69      236.94     18.76 o 
  15  11   4      310.16      283.64     19.71 o 
  17  11   4       26.93        4.61     27.52 o 
 -12  12   4      345.65      332.90     20.92 o 
 -10  12   4      194.83      172.14     18.85 o 
  -8  12   4       12.13       29.50     15.84 o 
  -6  12   4        2.05       10.52     13.95 o 
  -4  12   4        1.17       16.03     21.17 o 
  -2  12   4        1.95       31.09     13.86 o 
   0  12   4       25.68       44.80     17.64 o 
   2  12   4      332.48      321.26     27.83 o 
   4  12   4      749.29      700.62     19.93 o 
   6  12   4      136.13      136.73     16.17 o 
   8  12   4       88.76      109.69     24.47 o 
 -39   1   5      199.96      206.41     19.70 o 
 -37   1   5       42.53       21.24     15.72 o 
 -35   1   5      563.70      571.77     16.68 o 
 -33   1   5       96.02      105.11     14.49 o 
 -31   1   5      738.36      699.33     15.51 o 
 -29   1   5     2521.64     2505.28     24.36 o 
 -27   1   5     3679.64     3575.96     27.39 o 
 -25   1   5        3.88       28.20     16.38 o 
 -23   1   5        5.98        7.66     14.60 o 
 -21   1   5       29.93        8.83     15.53 o 
 -19   1   5        0.09      -11.63     14.72 o 
 -17   1   5      180.87      199.96     14.23 o 
 -15   1   5      308.71      360.66     15.86 o 
 -13   1   5     1626.63     1602.20     20.39 o 
 -11   1   5     9804.41     9798.24    115.85 o 
  -9   1   5    10537.78    11785.27    131.70 o 
  -7   1   5    26900.86    28409.17    866.56 o 
  -5   1   5    38108.90    41093.48   1431.93 o 
  -3   1   5     3238.35     3375.31     50.52 o 
  -1   1   5       33.05       51.92     26.51 o 
   1   1   5     2152.61     2579.74     45.85 o 
   3   1   5    19829.66    20154.73     92.49 o 
   5   1   5    10649.99    11089.71    476.24 o 
   7   1   5     3448.88     3859.24     70.04 o 
   9   1   5     8495.46     8808.64    209.78 o 
  11   1   5      902.08      778.80     25.64 o 
  13   1   5       54.02       56.88     12.97 o 
  15   1   5     1426.37     1465.59     36.12 o 
  17   1   5      818.82      966.52     17.29 o 
  19   1   5        6.06        1.97     13.47 o 
  21   1   5      292.97      334.83     22.08 o 
  23   1   5       10.08       -0.94     14.04 o 
  25   1   5     1398.30     1415.46     42.40 o 
  27   1   5      352.39      384.82     32.31 o 
  29   1   5       26.97       17.13     13.47 o 
  31   1   5      462.07      477.41     52.16 o 
  33   1   5        6.15       18.89     18.18 o 
  35   1   5        5.84      -11.32     46.37 o 
 -38   2   5       12.42       41.41     19.49 o 
 -36   2   5       85.65       83.02     15.55 o 
 -34   2   5       35.78       44.21     27.56 o 
 -32   2   5      215.28      220.33     15.55 o 
 -30   2   5      237.64      237.85     15.16 o 
 -28   2   5       22.68       33.18     14.40 o 
 -26   2   5      216.64      197.22     15.48 o 
 -24   2   5     1927.46     1879.62     42.25 o 
 -22   2   5        4.19       37.85     15.10 o 
 -20   2   5     2242.16     2111.19     36.85 o 
 -18   2   5     8054.48     8115.82     34.52 o 
 -16   2   5    11806.36    11570.94     87.23 o 
 -14   2   5     4243.10     4227.43     73.36 o 
 -12   2   5        5.16       13.39     14.60 o 
 -10   2   5     5347.57     5345.60     41.93 o 
  -8   2   5      134.41      115.06     13.05 o 
  -6   2   5     2119.66     2293.45     53.31 o 
  -4   2   5     1734.87     1894.99     80.24 o 
  -2   2   5     2004.06     2287.89     37.48 o 
   0   2   5    21720.35    22201.79    425.72 o 
   2   2   5      281.37      195.24     18.98 o 
   4   2   5     1406.02     1297.77     75.56 o 
   6   2   5     2077.18     2189.59     41.85 o 
   8   2   5     1198.97     1399.03     31.52 o 
  10   2   5      414.65      378.51     17.78 o 
  12   2   5       94.14       73.43     14.52 o 
  14   2   5     8962.28     8915.78    114.42 o 
  16   2   5     7358.38     7431.18     68.60 o 
  18   2   5      165.53      188.21     13.85 o 
  20   2   5      339.32      450.50     14.80 o 
  22   2   5       26.62       46.82     19.07 o 
  24   2   5      651.22      553.78     25.11 o 
  26   2   5        8.97        6.27     29.35 o 
  28   2   5      830.42      773.52     15.28 o 
  30   2   5      218.98      220.33     20.79 o 
  32   2   5      374.98      362.48     16.44 o 
  34   2   5      216.63      243.44     16.59 o 
 -37   3   5      231.52      239.34     20.56 o 
 -35   3   5        5.63        6.51     16.93 o 
 -33   3   5       69.86       45.54     24.11 o 
 -31   3   5       46.80       54.95     17.87 o 
 -29   3   5     1325.83     1318.71     55.49 o 
 -27   3   5      390.81      366.53     16.65 o 
 -25   3   5      179.46      212.22     16.20 o 
 -23   3   5        1.78       14.67     18.33 o 
 -21   3   5     1978.63     1976.87     26.60 o 
 -19   3   5     1694.43     1590.32     70.52 o 
 -17   3   5      950.11      936.80     42.69 o 
 -15   3   5     2069.97     1983.74     36.31 o 
 -13   3   5     1124.41      959.98     23.00 o 
 -11   3   5      378.49      421.62     18.03 o 
  -9   3   5      399.82      356.90     34.39 o 
  -7   3   5     3101.70     2827.55     59.15 o 
  -5   3   5     8044.65     8278.06    179.12 o 
  -3   3   5     3127.54     3654.02    106.28 o 
  -1   3   5     5015.83     5083.42    172.60 o 
   1   3   5       32.15       24.53     14.73 o 
   3   3   5    19274.41    20982.19    584.23 o 
   5   3   5      761.07      808.10     36.43 o 
   7   3   5      134.19      124.51     21.32 o 
   9   3   5     2438.89     2499.32     32.57 o 
  11   3   5      248.93      251.28     21.43 o 
  13   3   5     1650.00     1680.51     65.15 o 
  15   3   5        3.67       -5.90     27.32 o 
  17   3   5      126.90      127.14     30.37 o 
  19   3   5     2519.84     2394.22     35.31 o 
  21   3   5      304.97      286.16     16.55 o 
  23   3   5     1473.37     1464.07     21.58 o 
  25   3   5      722.14      818.74     28.27 o 
  27   3   5     2198.04     2306.92     87.19 o 
  29   3   5      500.15      556.96     20.43 o 
  31   3   5       25.85       16.01     19.11 o 
  33   3   5       93.47      170.05     18.18 o 
 -36   4   5      114.39      118.77     23.19 o 
 -34   4   5        2.51      -11.58     21.48 o 
 -32   4   5        2.24       -9.12     20.88 o 
 -30   4   5      537.56      581.10     16.80 o 
 -28   4   5     1852.88     1770.09     50.00 o 
 -26   4   5       89.25       82.54     40.67 o 
 -24   4   5       66.12       38.07     16.59 o 
 -22   4   5      137.77      116.82     17.21 o 
 -20   4   5      919.45      944.86     33.09 o 
 -18   4   5      460.52      501.42     43.20 o 
 -16   4   5     5224.04     5344.83    152.09 o 
 -14   4   5        1.05       23.55     16.53 o 
 -12   4   5     4866.60     4798.86    180.13 o 
 -10   4   5    15181.52    15225.92     71.01 o 
  -8   4   5    17767.24    17490.81    160.70 o 
  -6   4   5     6221.35     6226.62     95.51 o 
  -4   4   5     1780.30     1568.05     35.14 o 
  -2   4   5     1950.42     2135.97     56.88 o 
   0   4   5      826.37      925.11     46.51 o 
   2   4   5     2602.44     2728.84     51.49 o 
   4   4   5     1912.02     1816.25     60.20 o 
   6   4   5      222.40      268.71     15.34 o 
   8   4   5      671.32      712.47     33.27 o 
  10   4   5     1948.83     1675.33     85.57 o 
  12   4   5      160.14      174.48     14.05 o 
  14   4   5     2237.36     2231.37    123.21 o 
  16   4   5     7006.49     6948.41    230.50 o 
  18   4   5      596.28      572.36     27.83 o 
  20   4   5        0.51       -6.97     21.30 o 
  22   4   5        1.13       36.88     22.00 o 
  24   4   5     1702.78     1628.81     18.01 o 
  26   4   5     2932.44     2962.63     74.52 o 
  28   4   5       55.97       56.19     14.97 o 
  30   4   5        5.27       -2.21     30.68 o 
  32   4   5        4.13       23.71     30.12 o 
 -35   5   5        0.60        3.51     22.56 o 
 -33   5   5       38.11       28.28     23.54 o 
 -31   5   5      296.35      313.63     51.65 o 
 -29   5   5        0.16      -20.34     20.34 o 
 -27   5   5      625.07      594.55     20.64 o 
 -25   5   5      569.83      527.02     21.32 o 
 -23   5   5     2236.89     2042.21     47.47 o 
 -21   5   5     5989.57     5680.67    267.34 o 
 -19   5   5     3188.54     3000.58     59.67 o 
 -17   5   5     7117.70     7068.59    113.73 o 
 -15   5   5     5636.73     5464.22    143.40 o 
 -13   5   5     1285.11     1208.82     30.88 o 
 -11   5   5        8.54       28.19     16.21 o 
  -9   5   5       54.06       64.91     16.87 o 
  -7   5   5     2446.29     2473.94     41.61 o 
  -5   5   5      568.89      590.91     18.43 o 
  -3   5   5     7343.13     8071.08    264.02 o 
  -1   5   5     1007.86      887.23     15.32 o 
   1   5   5     1674.19     1551.49     46.77 o 
   3   5   5     5438.61     4881.44     25.88 o 
   5   5   5      208.70      221.61     20.91 o 
   7   5   5     2487.33     2255.92     78.42 o 
   9   5   5      178.75      190.75     24.93 o 
  11   5   5     5026.15     4549.00    172.52 o 
  13   5   5     2569.30     2486.93    111.51 o 
  15   5   5      878.92      905.59     25.31 o 
  17   5   5      234.58      266.22     11.96 o 
  19   5   5      202.02      271.14     19.88 o 
  21   5   5       80.39       94.74     12.46 o 
  23   5   5      273.52      310.71     19.91 o 
  25   5   5      498.32      498.75     15.56 o 
  27   5   5      534.57      552.86     14.42 o 
  29   5   5      825.49      824.71     52.88 o 
  31   5   5      597.84      644.15     29.74 o 
 -34   6   5        0.33       13.30     18.33 o 
 -32   6   5        5.53        3.28     17.98 o 
 -30   6   5        4.84       39.56     39.74 o 
 -28   6   5      723.19      692.17     30.81 o 
 -26   6   5      209.74      201.92     35.72 o 
 -24   6   5      125.19      182.67     20.59 o 
 -22   6   5       78.62       68.23     17.17 o 
 -20   6   5      825.55      835.72     50.84 o 
 -18   6   5     3903.13     3755.01     26.58 o 
 -16   6   5     1966.92     1910.53     40.09 o 
 -14   6   5     1359.54     1330.99     38.07 o 
 -12   6   5      645.32      662.02     18.89 o 
 -10   6   5      575.87      535.19     18.48 o 
  -8   6   5     2371.15     2234.31     31.21 o 
  -6   6   5     6540.67     6508.58    146.11 o 
  -4   6   5     4610.33     4312.99    102.50 o 
  -2   6   5      128.84      107.20     14.56 o 
   0   6   5       27.51       54.61     15.10 o 
   2   6   5      907.81      971.48     58.02 o 
   4   6   5       82.24       74.29     19.20 o 
   6   6   5      757.73      832.41     24.56 o 
   8   6   5     4336.00     4068.42     95.69 o 
  10   6   5      759.41      711.34     29.68 o 
  12   6   5      229.40      214.92     22.60 o 
  14   6   5      398.17      386.31     13.47 o 
  16   6   5      136.08      133.44     31.94 o 
  18   6   5     1058.34     1093.55     32.28 o 
  20   6   5      715.17      729.02     13.12 o 
  22   6   5      323.47      340.54     13.41 o 
  24   6   5      495.22      486.66     30.01 o 
  26   6   5      442.03      451.10     14.28 o 
  28   6   5       36.20       36.01     15.49 o 
  30   6   5      123.22      130.21     17.04 o 
 -33   7   5      172.33      147.77     33.73 o 
 -31   7   5      183.63      198.96     30.19 o 
 -29   7   5       98.02       80.29     37.53 o 
 -27   7   5      327.48      299.13     53.05 o 
 -25   7   5      249.09      246.28     51.03 o 
 -23   7   5        0.07      -16.10     16.10 o 
 -21   7   5      434.99      442.37     62.96 o 
 -19   7   5        2.67       40.78     15.12 o 
 -17   7   5       14.38       44.59     15.54 o 
 -15   7   5      779.77      800.84     20.97 o 
 -13   7   5       45.74       77.88     19.89 o 
 -11   7   5      536.16      579.17     32.59 o 
  -9   7   5     3512.16     3605.03     94.68 o 
  -7   7   5      761.35      767.17     18.16 o 
  -5   7   5      929.57      844.36     28.26 o 
  -3   7   5     1150.06     1101.63     42.81 o 
  -1   7   5     2096.89     2118.96     82.60 o 
   1   7   5     1062.20     1067.11     38.84 o 
   3   7   5     3206.71     3151.12     88.34 o 
   5   7   5       21.33       42.73     15.07 o 
   7   7   5       68.92       96.46     14.56 o 
   9   7   5        4.31       25.35     21.56 o 
  11   7   5     1328.69     1204.01     18.83 o 
  13   7   5        1.40       33.72     14.48 o 
  15   7   5      368.11      315.81     30.65 o 
  17   7   5      188.56      192.24     16.93 o 
  19   7   5      155.30      190.55     13.10 o 
  21   7   5      441.32      421.53     13.82 o 
  23   7   5     1338.38     1346.32     38.08 o 
  25   7   5      481.52      484.33     16.51 o 
  27   7   5      270.10      244.55     14.60 o 
  29   7   5       83.73       59.54     13.07 o 
 -30   8   5       38.95       30.70     18.48 o 
 -28   8   5      489.46      451.04     39.30 o 
 -26   8   5        0.15       -8.36     29.90 o 
 -24   8   5        7.25      -12.62     17.43 o 
 -22   8   5       92.26       86.96     14.33 o 
 -20   8   5      370.44      336.47     15.06 o 
 -18   8   5      243.75      291.86     27.64 o 
 -16   8   5      751.58      724.55     19.47 o 
 -14   8   5      360.10      351.08     18.85 o 
 -12   8   5      538.63      557.37     18.77 o 
 -10   8   5        5.49       41.69     19.03 o 
  -8   8   5     1784.58     1778.94     42.76 o 
  -6   8   5      798.65      763.04     17.58 o 
  -4   8   5      182.75      231.29     18.96 o 
  -2   8   5      519.76      519.58     23.53 o 
   0   8   5     2456.21     2433.41     75.88 o 
   2   8   5       29.62       56.85     16.97 o 
   4   8   5     2640.57     2505.64     48.56 o 
   6   8   5      602.16      614.13     21.87 o 
   8   8   5     2739.48     2762.55     40.99 o 
  10   8   5      881.40      887.01     42.14 o 
  12   8   5      190.34      221.50     16.23 o 
  14   8   5      785.20      873.42     16.15 o 
  16   8   5      819.43      826.42     18.48 o 
  18   8   5      231.53      229.25     15.57 o 
  20   8   5       79.92       91.29     18.91 o 
  22   8   5       20.88        7.17     15.08 o 
  24   8   5       50.03       64.64     13.66 o 
  26   8   5      123.97      147.02     16.69 o 
 -27   9   5       24.07        0.97     18.74 o 
 -25   9   5      341.46      288.62     19.38 o 
 -23   9   5      164.64      172.31     22.73 o 
 -21   9   5        2.90        0.38     53.86 o 
 -19   9   5        3.50       65.87     13.82 o 
 -17   9   5       16.08       45.60     19.69 o 
 -15   9   5      131.38      183.28     27.84 o 
 -13   9   5      166.37      188.27     17.65 o 
 -11   9   5      725.82      787.34     24.68 o 
  -9   9   5      177.29      157.91     12.18 o 
  -7   9   5      621.82      628.33     17.58 o 
  -5   9   5       38.50       77.27     16.57 o 
  -3   9   5        1.04       15.30     27.72 o 
  -1   9   5       25.01        1.90     11.33 o 
   1   9   5      432.62      468.46     14.54 o 
   3   9   5      126.90      145.81     16.80 o 
   5   9   5       81.40       68.28     13.23 o 
   7   9   5        5.98       16.55     28.51 o 
   9   9   5       24.53       30.74     14.45 o 
  11   9   5        3.77       65.04     22.38 o 
  13   9   5      474.25      404.92     37.21 o 
  15   9   5      191.18      220.99     43.88 o 
  17   9   5       35.01       58.54     16.80 o 
  19   9   5       81.61       71.57     12.76 o 
  21   9   5      542.23      543.87     27.69 o 
  23   9   5       17.16       30.72     16.03 o 
 -24  10   5      219.93      253.72     51.23 o 
 -22  10   5      102.58       87.85     48.63 o 
 -20  10   5      165.96      188.27     19.71 o 
 -18  10   5      121.88      141.98     17.15 o 
 -16  10   5        0.57       -1.63     22.63 o 
 -14  10   5        0.46        7.36     13.86 o 
 -12  10   5      148.01      187.89     26.24 o 
 -10  10   5      653.97      611.15     20.90 o 
  -8  10   5      383.95      423.38     22.89 o 
  -6  10   5       46.65       46.91     12.71 o 
  -4  10   5       91.44       88.85     18.36 o 
  -2  10   5       28.83       50.99     16.39 o 
   0  10   5      351.77      351.98     14.56 o 
   2  10   5       60.01      112.16     13.17 o 
   4  10   5       54.57       62.00     16.77 o 
   6  10   5       10.39       36.70     27.55 o 
   8  10   5        2.32       16.33     28.99 o 
  10  10   5       70.64       79.87     14.53 o 
  12  10   5      150.55      142.38     19.16 o 
  14  10   5      460.45      490.31     20.09 o 
  16  10   5      405.36      464.02     39.22 o 
  18  10   5      278.96      294.77     25.91 o 
  20  10   5       93.14      108.03     16.03 o 
 -19  11   5       11.90       14.07     50.42 o 
 -17  11   5        2.18      -21.78     35.64 o 
 -15  11   5       12.19       -3.18     22.11 o 
 -13  11   5        2.15        8.61     19.51 o 
 -11  11   5      273.10      269.18     23.61 o 
  -9  11   5      167.85      166.85     15.77 o 
  -7  11   5      853.94      932.33     21.03 o 
  -5  11   5      320.31      352.83     16.00 o 
  -3  11   5       43.36       56.27     20.60 o 
  -1  11   5       20.32       31.55     18.64 o 
   1  11   5      119.07      144.26     13.95 o 
   3  11   5     1214.89     1228.56     45.73 o 
   5  11   5      623.67      664.85     32.16 o 
   7  11   5        1.38       -1.17     15.08 o 
   9  11   5      434.40      399.51     21.53 o 
  11  11   5      801.23      806.43     58.30 o 
  13  11   5      263.97      249.06     16.70 o 
  15  11   5      120.57       98.26     19.16 o 
 -10  12   5      220.41      252.72     37.28 o 
  -8  12   5      101.33      131.86     14.06 o 
  -6  12   5       31.34       20.67     21.61 o 
  -4  12   5        5.55       30.53     17.95 o 
  -2  12   5       34.13       31.68     16.57 o 
   0  12   5      431.46      419.87     29.86 o 
   2  12   5      251.04      248.76     19.25 o 
   4  12   5       10.71      -11.72     15.95 o 
   6  12   5       31.27       40.02     16.00 o 
   8  12   5      114.77       98.17     41.48 o 
 -38   0   6        0.67       36.42     22.74 o 
 -36   0   6       72.87       80.34     42.12 o 
 -34   0   6      221.16      200.76     21.61 o 
 -32   0   6      651.16      704.77     23.55 o 
 -30   0   6     1759.16     1766.55     27.25 o 
 -28   0   6     2339.79     2277.62     48.53 o 
 -26   0   6     1214.67     1164.15     57.19 o 
 -24   0   6      159.74      146.19     26.88 o 
 -22   0   6     1854.89     1889.55     50.59 o 
 -20   0   6     1040.59     1320.21     26.11 o 
 -18   0   6       52.65       26.89     20.15 o 
 -16   0   6      802.16      639.52     23.90 o 
 -14   0   6     2598.08     2375.11     46.52 o 
 -12   0   6    12465.99    12402.79    246.62 o 
 -10   0   6       56.65      354.68    115.89 o 
  -8   0   6      594.47      661.79     35.20 o 
  -6   0   6     6468.95     6956.43     60.09 o 
  -4   0   6     1497.92     1817.76     35.69 o 
   4   0   6      703.13      846.77     34.12 o 
   6   0   6     1008.17     1137.12     36.18 o 
   8   0   6     8176.94     8934.38     57.73 o 
  10   0   6     2886.83     3374.28     35.84 o 
  12   0   6      995.49     1131.57     32.35 o 
  14   0   6      131.16      236.78     29.21 o 
  16   0   6     8648.75     8540.45     53.32 o 
  18   0   6    10340.94     9853.32     51.01 o 
  20   0   6     3399.98     3241.83     33.43 o 
  22   0   6     1127.91     1164.71     25.43 o 
  24   0   6      279.96      237.47     29.31 o 
  26   0   6      226.33      325.69     29.65 o 
  28   0   6      107.39       85.87     29.31 o 
  30   0   6       64.82       75.75     21.60 o 
  32   0   6      337.20      407.48     31.81 o 
  34   0   6      163.77       94.51     32.94 o 
 -39   1   6      149.27      148.48     16.87 o 
 -37   1   6       70.52      110.62     16.59 o 
 -35   1   6        9.26       12.79     15.20 o 
 -33   1   6       24.94       27.90     15.10 o 
 -31   1   6        0.57       15.06     15.03 o 
 -29   1   6       91.43       87.46     14.69 o 
 -27   1   6      714.71      701.47     17.65 o 
 -25   1   6     4567.21     4367.55     25.34 o 
 -23   1   6       23.26       42.07     15.13 o 
 -21   1   6      754.86      716.51     17.68 o 
 -19   1   6     2443.70     2420.11     22.54 o 
 -17   1   6     7965.91     7838.47     61.26 o 
 -15   1   6     2388.43     2294.02     23.49 o 
 -13   1   6        3.56       18.62     13.93 o 
 -11   1   6     1809.39     2161.89     24.38 o 
  -9   1   6     7365.80     7766.00    162.04 o 
  -7   1   6      715.85      930.56     21.83 o 
  -5   1   6      261.61      203.54     32.06 o 
  -3   1   6      236.99      401.00     33.48 o 
  -1   1   6     7306.01     8328.22    117.75 o 
   1   1   6       52.75       11.00     32.01 o 
   3   1   6      472.03      464.48     33.73 o 
   5   1   6      522.67      448.23     32.79 o 
   7   1   6     8585.80     9463.92    408.93 o 
   9   1   6     1537.36     1400.41     18.54 o 
  11   1   6        0.73       12.27     11.87 o 
  13   1   6     9336.14     9426.29    141.08 o 
  15   1   6     2789.25     2701.76     46.15 o 
  17   1   6        0.68       30.19     15.35 o 
  19   1   6      550.56      586.25     16.51 o 
  21   1   6       25.33       25.20     22.31 o 
  23   1   6       43.27       69.75     21.54 o 
  25   1   6      557.21      540.27     18.11 o 
  27   1   6     1530.14     1412.16     19.23 o 
  29   1   6     1053.32     1015.95     23.59 o 
  31   1   6       60.25       87.05     25.14 o 
  33   1   6        1.71       21.51     15.93 o 
 -38   2   6       12.24       11.19     16.47 o 
 -36   2   6       45.53       46.58     18.88 o 
 -34   2   6      461.92      458.45     23.31 o 
 -32   2   6       34.49       39.31     16.62 o 
 -30   2   6      739.70      694.83     18.63 o 
 -28   2   6       26.53       16.38     18.16 o 
 -26   2   6     1776.93     1651.77     49.54 o 
 -24   2   6     1787.35     1781.57     30.22 o 
 -22   2   6        7.43        3.27     13.78 o 
 -20   2   6     2438.32     2382.51     23.22 o 
 -18   2   6     3292.25     3138.35     45.33 o 
 -16   2   6      770.01      715.44     22.60 o 
 -14   2   6      243.85      264.52     14.51 o 
 -12   2   6       54.68       14.96     14.27 o 
 -10   2   6      296.17      235.82     15.62 o 
  -8   2   6       25.34       52.34     15.54 o 
  -6   2   6      774.78      761.72     28.97 o 
  -4   2   6     8989.82     9707.52    283.24 o 
  -2   2   6        2.24        0.80     21.25 o 
   0   2   6     1099.06     1080.04     22.21 o 
   2   2   6     1539.47     1797.43     73.40 o 
   4   2   6      276.06      362.52     21.81 o 
   6   2   6     3014.81     2718.91     95.46 o 
   8   2   6     1346.74     1397.98     24.63 o 
  10   2   6        6.77        8.90     14.67 o 
  12   2   6     3222.33     3217.16    137.30 o 
  14   2   6     7607.56     7450.88    197.46 o 
  16   2   6      425.00      450.57     22.76 o 
  18   2   6      433.53      357.26     36.23 o 
  20   2   6        0.03       11.86     13.67 o 
  22   2   6      933.23      915.41     39.32 o 
  24   2   6      270.99      340.87     53.88 o 
  26   2   6      105.72       83.88     14.95 o 
  28   2   6     1231.52     1247.52     37.30 o 
  30   2   6       83.89       99.18     15.35 o 
  32   2   6       31.04       70.88     21.90 o 
  34   2   6      172.70      201.37     19.31 o 
 -37   3   6        1.17       25.18     20.31 o 
 -35   3   6       56.69       99.53     18.41 o 
 -33   3   6      303.11      260.80     16.98 o 
 -31   3   6      986.32      999.71     21.65 o 
 -29   3   6      419.40      485.29     20.25 o 
 -27   3   6      614.28      662.19     20.39 o 
 -25   3   6      592.36      591.47     15.38 o 
 -23   3   6      465.09      446.89     17.73 o 
 -21   3   6      505.74      463.03     18.98 o 
 -19   3   6      444.29      412.87     19.18 o 
 -17   3   6       28.52       17.80     14.57 o 
 -15   3   6     2155.83     1876.75     35.30 o 
 -13   3   6     3514.85     3487.88     27.20 o 
 -11   3   6     1736.06     1634.37     32.30 o 
  -9   3   6      470.97      380.00     14.03 o 
  -7   3   6     1505.23     1593.80     51.95 o 
  -5   3   6     1405.05     1560.08     96.05 o 
  -3   3   6     2202.04     2402.33    101.52 o 
  -1   3   6     1175.29     1044.51     38.94 o 
   1   3   6     8584.31     9186.50    246.67 o 
   3   3   6     2036.38     1883.57     28.89 o 
   5   3   6     1170.42     1252.77     28.58 o 
   7   3   6     6502.66     7118.57    133.95 o 
   9   3   6      122.78       50.44     14.46 o 
  11   3   6       41.84       43.16     25.28 o 
  13   3   6      666.25      675.58     26.25 o 
  15   3   6     2265.37     2173.18     49.80 o 
  17   3   6     5736.63     5392.85     78.22 o 
  19   3   6     2059.96     2102.53     70.79 o 
  21   3   6      593.25      593.63     15.46 o 
  23   3   6      209.94      221.62     14.74 o 
  25   3   6       32.18       57.48     14.20 o 
  27   3   6        0.02      -13.44     27.18 o 
  29   3   6      161.60      196.91     14.72 o 
  31   3   6      321.97      422.19     22.98 o 
  33   3   6       89.60       66.50     32.75 o 
 -36   4   6       25.16       49.04     22.41 o 
 -34   4   6      214.87      222.06     22.01 o 
 -32   4   6        0.42       12.70     22.12 o 
 -30   4   6       65.95       51.76     16.88 o 
 -28   4   6       49.76       92.27     58.89 o 
 -26   4   6       14.87       91.36     21.21 o 
 -24   4   6      364.16      435.50     42.05 o 
 -22   4   6     3477.16     3372.63     68.04 o 
 -20   4   6       20.30       20.77     26.36 o 
 -18   4   6     3868.17     3718.94    153.10 o 
 -16   4   6       51.50       59.14     22.88 o 
 -14   4   6      469.91      443.87     21.49 o 
 -12   4   6      537.74      598.60     64.46 o 
 -10   4   6       99.55       64.52     20.99 o 
  -8   4   6     1724.38     1688.14     20.56 o 
  -6   4   6      543.04      568.40     22.65 o 
  -4   4   6     2156.55     2252.72     74.02 o 
  -2   4   6     1609.93     1525.08     36.37 o 
   0   4   6      440.59      393.15     14.35 o 
   2   4   6      821.87      911.09     30.88 o 
   4   4   6       25.10       23.05     23.37 o 
   6   4   6     4910.24     5028.24    140.50 o 
   8   4   6      367.29      400.51     30.50 o 
  10   4   6     7884.07     7798.62    204.62 o 
  12   4   6      194.26      167.10     40.06 o 
  14   4   6      121.99      120.80     17.79 o 
  16   4   6      118.68      159.10     17.25 o 
  18   4   6        8.27       41.52     16.15 o 
  20   4   6      271.80      290.58     18.54 o 
  22   4   6       73.30       79.52     13.87 o 
  24   4   6        5.16       21.07     21.09 o 
  26   4   6      252.40      265.22     40.14 o 
  28   4   6      181.60      206.09     21.37 o 
  30   4   6      133.20      163.82     26.56 o 
  32   4   6       78.81       98.34     16.28 o 
 -35   5   6        0.04        5.34     22.71 o 
 -33   5   6        4.23       32.81     21.10 o 
 -31   5   6       38.87       45.10     21.08 o 
 -29   5   6       27.85       69.64     20.18 o 
 -27   5   6       21.77      -12.18     19.42 o 
 -25   5   6       12.12       35.82     44.50 o 
 -23   5   6       62.89       95.06     20.58 o 
 -21   5   6      188.40      206.58     20.77 o 
 -19   5   6      609.16      546.43     18.13 o 
 -17   5   6      115.71      154.11     20.90 o 
 -15   5   6       44.39       27.84     20.56 o 
 -13   5   6        1.76      -12.63     37.53 o 
 -11   5   6      717.56      746.47     18.70 o 
  -9   5   6      109.26       98.30     22.45 o 
  -7   5   6      658.57      718.90     15.74 o 
  -5   5   6     1896.73     2046.40     48.08 o 
  -3   5   6      491.51      572.06     41.72 o 
  -1   5   6     1624.30     1718.04     53.67 o 
   1   5   6     1967.05     1912.91     46.76 o 
   3   5   6      367.67      366.08     15.92 o 
   5   5   6       61.55       46.98     17.00 o 
   7   5   6       58.49       30.32     13.20 o 
   9   5   6        0.33       22.91     26.93 o 
  11   5   6     2214.32     2092.09     71.91 o 
  13   5   6      262.18      263.20     15.34 o 
  15   5   6      480.60      494.26     15.56 o 
  17   5   6        0.69       -7.78     12.25 o 
  19   5   6       50.24       94.86     16.23 o 
  21   5   6        3.39      -10.34     23.94 o 
  23   5   6       73.52       73.19     22.96 o 
  25   5   6        3.77       -0.83     12.62 o 
  27   5   6       48.16       83.25     20.50 o 
  29   5   6        3.88        5.82     30.52 o 
  31   5   6      331.30      300.51     15.72 o 
 -34   6   6        7.84       29.28     18.17 o 
 -32   6   6       40.63       33.46     17.74 o 
 -30   6   6      285.13      323.79     82.28 o 
 -28   6   6       50.03       94.93     20.01 o 
 -26   6   6      141.86      129.12     30.83 o 
 -24   6   6      656.72      663.61     21.35 o 
 -22   6   6     2130.74     2133.98     25.51 o 
 -20   6   6        2.64       -7.28     16.21 o 
 -18   6   6     4587.45     4467.09    201.26 o 
 -16   6   6        2.27        1.38     15.55 o 
 -14   6   6      532.31      520.98     32.92 o 
 -12   6   6     1184.37     1124.29     79.26 o 
 -10   6   6     2821.81     2776.01    107.07 o 
  -8   6   6     1740.70     1801.03     61.22 o 
  -6   6   6     2001.63     2097.46     58.25 o 
  -4   6   6     5168.09     5147.07    130.82 o 
  -2   6   6     2904.04     2959.93     76.59 o 
   0   6   6       49.33       42.23     26.87 o 
   2   6   6       69.61      100.54     26.80 o 
   4   6   6      447.59      435.75     35.37 o 
   6   6   6     3073.47     3067.37     88.68 o 
   8   6   6      561.74      632.12     32.68 o 
  10   6   6     8270.45     7541.91     29.57 o 
  12   6   6      528.11      499.93     16.27 o 
  14   6   6      793.11      736.58     15.49 o 
  16   6   6      276.62      259.53     15.45 o 
  18   6   6      322.79      375.86     13.46 o 
  20   6   6     1138.26     1132.95     21.26 o 
  22   6   6        4.18        8.65     21.15 o 
  24   6   6        0.07        4.23     12.68 o 
  26   6   6      319.79      364.42     24.64 o 
  28   6   6      563.26      608.95     15.70 o 
  30   6   6      199.04      175.27     15.16 o 
 -31   7   6      118.12      120.24     17.88 o 
 -29   7   6      251.61      291.21     32.08 o 
 -27   7   6      624.27      721.28     39.57 o 
 -25   7   6        1.31      -16.72     16.72 o 
 -23   7   6       69.97       40.25     16.47 o 
 -21   7   6      853.39      952.06     48.48 o 
 -19   7   6       77.51      132.03     50.42 o 
 -17   7   6     1771.65     1793.49     33.16 o 
 -15   7   6     1347.09     1450.09     22.74 o 
 -13   7   6      814.72      783.54     27.71 o 
 -11   7   6     1465.43     1479.79     40.07 o 
  -9   7   6     3417.31     3327.46     80.18 o 
  -7   7   6     2374.32     2319.44     34.27 o 
  -5   7   6       10.13       39.24     14.73 o 
  -3   7   6     4540.22     4483.70    170.85 o 
  -1   7   6     3665.89     3518.61    130.28 o 
   1   7   6     1206.14     1197.52     58.04 o 
   3   7   6      903.08      865.95     16.89 o 
   5   7   6      727.57      744.50     34.06 o 
   7   7   6     1780.21     1686.40     44.89 o 
   9   7   6      795.20      723.45     16.02 o 
  11   7   6        2.27        7.06     16.93 o 
  13   7   6      121.31      134.49     28.52 o 
  15   7   6     1361.88     1361.79     33.53 o 
  17   7   6     1623.53     1653.81     63.27 o 
  19   7   6      577.05      623.30     34.03 o 
  21   7   6      136.56      127.46     15.28 o 
  23   7   6       45.41       47.21     15.21 o 
  25   7   6       24.58       18.34     13.70 o 
  27   7   6       20.07       45.64     22.42 o 
 -30   8   6       47.22       71.32     19.44 o 
 -28   8   6       28.47       43.30     22.09 o 
 -26   8   6      178.01      161.78     22.04 o 
 -24   8   6      305.19      303.74     21.42 o 
 -22   8   6        7.78       62.01     53.51 o 
 -20   8   6      738.59      666.20     45.19 o 
 -18   8   6      440.51      450.46     60.09 o 
 -16   8   6      112.54      128.34     16.52 o 
 -14   8   6        5.37       49.52     13.50 o 
 -12   8   6      457.21      480.92     31.37 o 
 -10   8   6       62.01       87.73     18.02 o 
  -8   8   6      136.54      162.97     15.00 o 
  -6   8   6       45.18       65.87     13.01 o 
  -4   8   6     1567.36     1509.50     39.97 o 
  -2   8   6        3.86       35.76     21.70 o 
   0   8   6      707.25      686.16     13.53 o 
   2   8   6       45.52       51.83     16.21 o 
   4   8   6      175.83      181.94     14.28 o 
   6   8   6      157.74      185.42     16.59 o 
   8   8   6     2694.03     2388.12     57.68 o 
  10   8   6        1.54       -1.98     13.96 o 
  12   8   6      640.54      503.71     15.85 o 
  14   8   6      175.01      231.91     24.36 o 
  16   8   6      321.91      358.02     17.37 o 
  18   8   6      229.33      195.41     17.68 o 
  20   8   6      697.72      721.75     27.42 o 
  22   8   6      197.22      194.67     16.95 o 
  24   8   6        2.61       25.24     14.00 o 
 -27   9   6      150.76      214.16     51.30 o 
 -25   9   6     1119.71     1135.50     67.95 o 
 -23   9   6      222.31      251.55     16.35 o 
 -21   9   6     1177.81     1183.20     53.81 o 
 -19   9   6      314.98      328.17     28.67 o 
 -17   9   6      222.03      238.84     20.39 o 
 -15   9   6      170.42      174.87     20.03 o 
 -13   9   6        5.05        5.84     15.48 o 
 -11   9   6       58.88      100.61     17.57 o 
  -9   9   6       33.96       26.52     12.22 o 
  -7   9   6       59.67       63.52     12.70 o 
  -5   9   6       56.87       54.25     14.72 o 
  -3   9   6       81.03      134.67     29.67 o 
  -1   9   6      117.01      131.20     13.64 o 
   1   9   6      456.91      449.58     29.69 o 
   3   9   6       10.55       -5.41     12.72 o 
   5   9   6       13.59       14.48     20.03 o 
   7   9   6     1743.59     1648.44     35.39 o 
   9   9   6     1784.40     1777.31     75.29 o 
  11   9   6      884.14      872.14     32.66 o 
  13   9   6     1335.31     1336.46     47.21 o 
  15   9   6      190.64      215.12     25.19 o 
  17   9   6       10.92       16.03     17.11 o 
  19   9   6        0.01        7.21     17.15 o 
  21   9   6       95.56      127.79     16.41 o 
  23   9   6        1.84       -1.63     22.86 o 
 -22  10   6       48.36       13.47     26.46 o 
 -20  10   6        0.09       36.11     71.04 o 
 -18  10   6        0.06       16.76     26.66 o 
 -16  10   6      462.94      406.14     33.16 o 
 -14  10   6      849.86      837.28     54.22 o 
 -12  10   6      889.73      962.62     33.77 o 
 -10  10   6      697.08      756.05     20.70 o 
  -8  10   6      429.82      438.64     16.28 o 
  -6  10   6       91.95       90.15     15.13 o 
  -4  10   6      123.78      118.09     13.02 o 
  -2  10   6      257.20      265.55     15.90 o 
   0  10   6      686.34      673.96     31.34 o 
   2  10   6      435.13      431.21     16.01 o 
   4  10   6      121.36      129.34     23.38 o 
   6  10   6       22.76        8.31     18.16 o 
   8  10   6        6.91       43.32     14.33 o 
  10  10   6        0.43      -11.24     12.06 o 
  12  10   6      166.61      196.29     22.34 o 
  14  10   6      440.82      440.33     18.93 o 
  16  10   6      345.22      316.20     18.71 o 
  18  10   6      506.42      403.18     33.12 o 
 -17  11   6      324.31      365.58     39.57 o 
 -15  11   6      407.68      455.06     32.70 o 
 -13  11   6       63.57       86.72     17.12 o 
 -11  11   6      105.34      166.39     35.42 o 
  -9  11   6      111.72      155.89     16.35 o 
  -7  11   6      175.40      210.14     13.51 o 
  -5  11   6       17.94       26.76     15.19 o 
  -3  11   6        2.36       10.40     15.21 o 
  -1  11   6        5.69       52.89     26.30 o 
   1  11   6      124.18      128.06     17.65 o 
   3  11   6      207.91      263.75     17.89 o 
   5  11   6      218.69      253.29     18.18 o 
   7  11   6       18.04       11.08     23.61 o 
   9  11   6        1.60      -15.12     15.89 o 
  11  11   6      112.88      133.17     26.57 o 
  13  11   6       68.78       90.32     18.83 o 
 -10  12   6      143.02      133.04     41.73 o 
  -8  12   6        1.71        8.88     15.47 o 
  -6  12   6       28.04       65.51     16.07 o 
  -4  12   6      163.39      185.62     14.70 o 
  -2  12   6      191.21      192.85     14.91 o 
   0  12   6      419.83      395.87     28.85 o 
   2  12   6        1.55       21.79     16.11 o 
   4  12   6       76.60       85.32     18.76 o 
 -39   1   7        0.97       32.58     19.95 o 
 -37   1   7      324.92      342.62     16.80 o 
 -35   1   7        0.63       35.52     13.41 o 
 -33   1   7       27.69       33.63     14.63 o 
 -31   1   7      134.71      154.22     15.20 o 
 -29   1   7       48.99       64.56     15.26 o 
 -27   1   7      670.08      622.18     16.40 o 
 -25   1   7       45.79       54.16     14.52 o 
 -23   1   7      588.39      520.49     16.61 o 
 -21   1   7      287.19      310.19     16.62 o 
 -19   1   7       77.71       34.50     15.73 o 
 -17   1   7     1223.84     1115.61     25.11 o 
 -15   1   7     3461.21     3528.15     80.04 o 
 -13   1   7     1513.68     1735.61     30.97 o 
 -11   1   7     2292.04     2427.88     72.24 o 
  -9   1   7      508.65      714.12     18.90 o 
  -7   1   7     4105.18     4682.22    236.09 o 
  -5   1   7     9131.49     9879.74     64.61 o 
  -3   1   7      233.92      116.40     30.34 o 
  -1   1   7     6473.46     6896.63     43.50 o 
   1   1   7     2937.76     3322.24     44.18 o 
   3   1   7      667.73      777.70     34.02 o 
   5   1   7     1623.47     1597.91     38.15 o 
   7   1   7     3383.50     3461.57    230.40 o 
   9   1   7     2225.49     2443.47    155.80 o 
  11   1   7     1335.18     1311.64     39.67 o 
  13   1   7      404.31      420.40     16.19 o 
  15   1   7     5465.16     5243.56    138.40 o 
  17   1   7     7404.76     7263.36     35.56 o 
  19   1   7      122.99      157.18     16.34 o 
  21   1   7      252.44      210.45     16.19 o 
  23   1   7      228.40      239.69     19.78 o 
  25   1   7      195.37      213.70     17.09 o 
  27   1   7      526.73      575.71     22.85 o 
  29   1   7      110.67      124.58     21.40 o 
  31   1   7       55.03       40.25     24.79 o 
  33   1   7       67.08       61.56     22.74 o 
 -38   2   7        0.02        0.71     20.49 o 
 -36   2   7        5.59       20.87     18.65 o 
 -34   2   7       13.98       12.95     18.44 o 
 -32   2   7       31.54       35.02     15.88 o 
 -30   2   7       85.41       87.81     15.85 o 
 -28   2   7      711.51      666.48     20.75 o 
 -26   2   7     1592.14     1584.06     54.92 o 
 -24   2   7     2826.75     2715.37     41.23 o 
 -22   2   7      395.91      423.37     17.13 o 
 -20   2   7       62.91       72.90     17.51 o 
 -18   2   7      495.70      495.41     23.69 o 
 -16   2   7      517.12      470.53     20.41 o 
 -14   2   7     2124.26     2150.56     55.29 o 
 -12   2   7      939.55      846.02     17.82 o 
 -10   2   7     1461.77     1591.79     36.50 o 
  -8   2   7     2368.01     2410.43     51.33 o 
  -6   2   7      806.18      752.00     21.46 o 
  -4   2   7     2223.47     2113.32     28.67 o 
  -2   2   7       58.82       43.89     20.50 o 
   0   2   7      884.31      912.11     52.14 o 
   2   2   7     3079.20     3084.30    122.88 o 
   4   2   7    12039.09    12296.93     65.98 o 
   6   2   7     7080.22     7448.17    263.19 o 
   8   2   7       68.18       82.30     17.18 o 
  10   2   7      932.47      955.38     54.17 o 
  12   2   7      208.59      271.51     22.92 o 
  14   2   7        5.42       48.36     14.83 o 
  16   2   7      789.57      785.52     14.93 o 
  18   2   7     1070.65     1083.57     33.98 o 
  20   2   7      828.88      774.11     26.51 o 
  22   2   7      237.75      277.10     45.91 o 
  24   2   7     1557.36     1540.38     45.09 o 
  26   2   7      360.65      380.45     15.43 o 
  28   2   7       53.97      116.45     28.97 o 
  30   2   7       25.17       21.21     21.69 o 
  32   2   7       66.55       69.75     23.81 o 
 -37   3   7      129.37      131.89     16.75 o 
 -35   3   7      564.75      540.27     51.43 o 
 -33   3   7      300.30      291.31     42.17 o 
 -31   3   7      348.35      327.50     17.86 o 
 -29   3   7        4.01       14.07     14.24 o 
 -27   3   7       10.50       18.92     34.12 o 
 -25   3   7      503.88      475.85     36.89 o 
 -23   3   7     1152.44     1122.66     37.02 o 
 -21   3   7        0.41       -3.03     14.16 o 
 -19   3   7        8.70       34.25     16.08 o 
 -17   3   7       45.04       12.48     17.77 o 
 -15   3   7    11964.38    11917.53    267.15 o 
 -13   3   7      763.72      931.03     21.95 o 
 -11   3   7      402.56      469.18     14.53 o 
  -9   3   7     1075.73     1211.75     21.96 o 
  -7   3   7     2106.68     2212.86     89.53 o 
  -5   3   7     1692.25     1562.70     57.24 o 
  -3   3   7      295.46      325.98     17.76 o 
  -1   3   7      410.93      462.06     29.58 o 
   1   3   7     4010.51     3897.78    104.59 o 
   3   3   7     7053.59     7501.53    304.81 o 
   5   3   7     1158.23     1253.33     34.07 o 
   7   3   7       31.12       80.98     17.04 o 
   9   3   7     3781.55     3616.05     36.11 o 
  11   3   7     1476.32     1301.48     84.29 o 
  13   3   7     2956.74     2990.49    118.51 o 
  15   3   7      406.85      351.12     18.45 o 
  17   3   7     1850.43     1671.25     21.56 o 
  19   3   7       22.22       35.85     17.93 o 
  21   3   7      115.14      122.42     18.33 o 
  23   3   7      190.80      174.60     25.02 o 
  25   3   7        9.45       20.92     16.52 o 
  27   3   7       18.53       34.63     15.04 o 
  29   3   7       17.92       23.43     43.83 o 
  31   3   7        0.01        7.14     13.92 o 
 -36   4   7      180.35      177.50     16.78 o 
 -34   4   7       12.90       26.12     21.56 o 
 -32   4   7        8.95        3.03     17.30 o 
 -30   4   7      593.93      539.80     22.78 o 
 -28   4   7     1766.28     1759.27     25.19 o 
 -26   4   7     1739.89     1758.23    132.36 o 
 -24   4   7       96.42      120.25     16.53 o 
 -22   4   7      102.02      121.40     19.91 o 
 -20   4   7      119.30      122.22     17.43 o 
 -18   4   7      392.28      374.49     25.28 o 
 -16   4   7     1542.70     1453.17     45.36 o 
 -14   4   7     1421.01     1408.68     49.19 o 
 -12   4   7      831.86      853.84     19.42 o 
 -10   4   7     1137.42     1091.80     31.80 o 
  -8   4   7      953.55     1036.98     59.79 o 
  -6   4   7     3273.11     3067.36     54.04 o 
  -4   4   7     5728.10     6027.03    233.15 o 
  -2   4   7     3432.29     3801.01    156.81 o 
   0   4   7     2190.86     2196.53     74.27 o 
   2   4   7     1122.52     1037.34     47.25 o 
   4   4   7     3575.98     4171.93    156.74 o 
   6   4   7     1339.12     1465.09     54.17 o 
   8   4   7     1330.21     1420.66     60.50 o 
  10   4   7      188.07      228.31     14.13 o 
  12   4   7     2367.67     2015.18    115.64 o 
  14   4   7     2109.81     2096.42     53.29 o 
  16   4   7     7197.35     7185.71    221.66 o 
  18   4   7     1160.43     1190.42     55.15 o 
  20   4   7      616.14      601.96     46.94 o 
  22   4   7        0.45        0.14     13.88 o 
  24   4   7       43.62       42.95     12.76 o 
  26   4   7      624.70      624.23     24.82 o 
  28   4   7      762.45      796.63     15.73 o 
  30   4   7      665.17      757.43     18.00 o 
 -35   5   7       54.25       32.34     20.32 o 
 -33   5   7       27.10      -12.79     19.47 o 
 -31   5   7      155.63      185.49     21.56 o 
 -29   5   7      128.86       94.96     25.53 o 
 -27   5   7      223.74      220.68     35.86 o 
 -25   5   7     2598.40     2594.05     27.12 o 
 -23   5   7     2199.49     2190.48     26.05 o 
 -21   5   7      523.75      522.57     18.15 o 
 -19   5   7     1279.84     1267.70     23.17 o 
 -17   5   7      715.38      777.46     20.50 o 
 -15   5   7     1187.15     1213.99     59.99 o 
 -13   5   7     1260.77     1311.35     29.48 o 
 -11   5   7     1295.89     1224.82     20.97 o 
  -9   5   7     2508.34     2786.33    157.84 o 
  -7   5   7      523.68      544.82     23.91 o 
  -5   5   7        2.79        4.35     12.78 o 
  -3   5   7     1969.60     2125.65     83.21 o 
  -1   5   7      394.13      409.57     17.45 o 
   1   5   7     3227.73     3051.14     47.05 o 
   3   5   7    13774.73    13468.93    120.36 o 
   5   5   7     6551.93     6191.42    236.52 o 
   7   5   7     7316.69     6880.93    189.60 o 
   9   5   7     3068.52     2938.19    129.28 o 
  11   5   7     8132.38     8128.87    208.83 o 
  13   5   7     1122.18     1163.52     19.73 o 
  15   5   7       30.32       18.68     20.64 o 
  17   5   7      364.88      465.72     31.32 o 
  19   5   7       13.93       48.27     18.72 o 
  21   5   7      681.69      698.06     31.27 o 
  23   5   7      115.53      173.31     18.36 o 
  25   5   7      648.85      653.85     16.24 o 
  27   5   7      321.76      296.33     17.28 o 
  29   5   7       17.99       41.80     30.52 o 
 -34   6   7      194.15      204.32     42.00 o 
 -32   6   7      271.78      297.78     22.41 o 
 -30   6   7      191.23      218.84     22.83 o 
 -28   6   7      288.74      328.96     43.87 o 
 -26   6   7      216.04      165.65     17.44 o 
 -24   6   7      192.52      186.32     20.27 o 
 -22   6   7       57.78       54.49     31.32 o 
 -20   6   7      151.49      124.17     14.26 o 
 -18   6   7       91.87      136.43     48.46 o 
 -16   6   7      296.55      350.42     19.93 o 
 -14   6   7      104.33      123.57     25.68 o 
 -12   6   7      456.08      468.92     50.35 o 
 -10   6   7       73.50       91.28     15.58 o 
  -8   6   7      385.65      451.60     30.61 o 
  -6   6   7     3066.06     3161.59     85.20 o 
  -4   6   7     1959.50     2022.84     60.43 o 
  -2   6   7        0.32       12.69     14.80 o 
   0   6   7      834.21      736.65     16.69 o 
   2   6   7     3917.21     3828.93     76.26 o 
   4   6   7     1555.49     1651.12     18.98 o 
   6   6   7     1193.46     1102.40     17.74 o 
   8   6   7     1111.60      967.73     22.76 o 
  10   6   7      208.95      169.71     16.22 o 
  12   6   7        1.64       24.13     20.72 o 
  14   6   7     1704.44     1652.08     62.74 o 
  16   6   7     2198.85     2177.11     24.56 o 
  18   6   7        1.67       -7.53     12.88 o 
  20   6   7       23.23       57.17     12.99 o 
  22   6   7      439.59      436.79     25.01 o 
  24   6   7        0.81       13.77     15.10 o 
  26   6   7       50.24       41.26     16.12 o 
  28   6   7       10.86       21.23     13.82 o 
 -31   7   7       78.71      100.91     22.30 o 
 -29   7   7       14.37        5.32     17.36 o 
 -27   7   7      146.20      170.52     15.28 o 
 -25   7   7        0.49      -21.20     61.59 o 
 -23   7   7       24.99        7.87     20.26 o 
 -21   7   7       27.72       81.52     17.43 o 
 -19   7   7     1420.96     1417.86     45.90 o 
 -17   7   7       47.73       71.50     23.34 o 
 -15   7   7     2092.69     2142.31     42.02 o 
 -13   7   7       22.00       52.94     14.97 o 
 -11   7   7       69.42       75.72     15.32 o 
  -9   7   7       68.95       90.68     11.98 o 
  -7   7   7       36.40       34.01     13.09 o 
  -5   7   7      552.29      609.86     40.46 o 
  -3   7   7     3914.38     4104.76    145.83 o 
  -1   7   7     1505.57     1472.94     53.14 o 
   1   7   7       23.73       64.59     16.27 o 
   3   7   7       32.79       13.11     21.60 o 
   5   7   7       51.39       71.49     14.22 o 
   7   7   7      284.91      235.33     32.73 o 
   9   7   7       58.86       82.16     32.94 o 
  11   7   7       19.66        5.76     28.38 o 
  13   7   7     3599.72     3233.17    118.05 o 
  15   7   7      151.44      178.22     13.51 o 
  17   7   7      831.94      842.89     16.66 o 
  19   7   7      444.60      493.49     27.77 o 
  21   7   7       79.94      100.72     15.03 o 
  23   7   7      278.19      331.01     14.34 o 
  25   7   7      167.19      167.68     23.27 o 
  27   7   7        2.61       34.21     16.27 o 
 -28   8   7      258.39      301.44     35.40 o 
 -26   8   7      219.36      229.33     22.61 o 
 -24   8   7      450.73      476.90     28.94 o 
 -22   8   7      482.56      546.42     53.05 o 
 -20   8   7     1355.95     1316.09     20.64 o 
 -18   8   7      163.04      147.90     19.96 o 
 -16   8   7      971.93      939.91     65.79 o 
 -14   8   7      208.38      207.04     14.09 o 
 -12   8   7      445.39      466.97     15.54 o 
 -10   8   7       20.24       -0.27     21.72 o 
  -8   8   7        5.00       13.85     13.12 o 
  -6   8   7     1110.44     1180.93     18.45 o 
  -4   8   7     1887.04     2004.68     83.03 o 
  -2   8   7      262.25      303.27     12.99 o 
   0   8   7      595.03      667.59     25.95 o 
   2   8   7       18.00       53.68     16.24 o 
   4   8   7      602.32      577.08     19.69 o 
   6   8   7     1029.43     1078.73     18.89 o 
   8   8   7      759.80      696.22     15.96 o 
  10   8   7      584.13      544.02     17.55 o 
  12   8   7       15.47       50.01     16.28 o 
  14   8   7        0.19       29.59     21.11 o 
  16   8   7     1068.37     1059.24     30.41 o 
  18   8   7        5.79       -5.88     15.12 o 
  20   8   7        2.54       31.92     15.24 o 
  22   8   7        0.05       27.34     11.89 o 
  24   8   7      122.40       99.27     23.73 o 
 -27   9   7        5.56       58.24     22.77 o 
 -25   9   7       51.95       74.55     22.29 o 
 -23   9   7       43.45       63.27     45.80 o 
 -21   9   7       16.89       78.64     16.75 o 
 -19   9   7        0.58        6.05     18.19 o 
 -17   9   7      265.78      254.55     30.07 o 
 -15   9   7       15.22       36.87     18.12 o 
 -13   9   7       66.41       43.34     15.67 o 
 -11   9   7       52.18       56.15     13.71 o 
  -9   9   7        0.00       47.84     12.71 o 
  -7   9   7      131.27      152.19     16.14 o 
  -5   9   7      368.79      370.52     13.61 o 
  -3   9   7      159.67      154.74     16.23 o 
  -1   9   7      152.17      158.19     14.54 o 
   1   9   7       22.13       42.01     12.80 o 
   3   9   7        1.43       49.05     13.77 o 
   5   9   7       17.24       41.33     12.80 o 
   7   9   7       33.46       52.67     16.78 o 
   9   9   7        0.18        4.24     14.61 o 
  11   9   7      144.60      146.03     14.92 o 
  13   9   7      109.34       95.05     15.21 o 
  15   9   7       91.44       50.90     27.03 o 
  17   9   7       34.93       32.16     15.20 o 
  19   9   7        1.21       23.49     31.75 o 
  21   9   7       22.95       40.65     20.45 o 
 -22  10   7      240.26      328.25     44.87 o 
 -20  10   7       16.15       37.21     17.85 o 
 -18  10   7      293.53      290.05     18.58 o 
 -16  10   7      115.23      130.40     30.19 o 
 -14  10   7       23.47       71.89     20.62 o 
 -12  10   7      104.38      106.32     19.27 o 
 -10  10   7        4.35       12.97     14.08 o 
  -8  10   7       21.53       17.09     21.31 o 
  -6  10   7       72.70       93.88     18.59 o 
  -4  10   7      290.09      285.25     15.05 o 
  -2  10   7      288.36      312.12     14.53 o 
   0  10   7       42.33       38.94     16.76 o 
   2  10   7      265.49      272.86     17.63 o 
   4  10   7       21.72       49.58     16.93 o 
   6  10   7       20.37       42.53     14.53 o 
   8  10   7       49.23       65.63     15.52 o 
  10  10   7       29.34        6.55     17.57 o 
  12  10   7       59.68      114.96     17.61 o 
  14  10   7        3.92       17.97     19.04 o 
  16  10   7      127.29      126.87     32.22 o 
  18  10   7        5.02       83.17     32.79 o 
 -17  11   7      145.32      210.35     19.37 o 
 -15  11   7      633.03      658.38    111.89 o 
 -13  11   7      186.48      260.83     19.20 o 
 -11  11   7      147.57      179.51     16.99 o 
  -9  11   7       48.25       52.97     14.41 o 
  -7  11   7      240.87      281.84     14.42 o 
  -5  11   7      339.68      373.94     16.23 o 
  -3  11   7      146.55      198.24     39.40 o 
  -1  11   7      319.98      320.87     28.26 o 
   1  11   7       80.04      105.56     17.04 o 
   3  11   7        1.51       13.96     17.77 o 
   5  11   7        8.07      -14.57     18.00 o 
   7  11   7      424.29      382.67     19.05 o 
   9  11   7       21.41       37.71     18.61 o 
  11  11   7      558.89      540.23     20.49 o 
  -6  12   7        0.11       21.57     18.73 o 
  -4  12   7        3.66       23.38     16.35 o 
  -2  12   7       88.35       85.38     25.41 o 
   0  12   7      292.73      295.90     29.42 o 
 -38   0   8       64.89       45.42     23.14 o 
 -36   0   8      362.25      403.92     42.42 o 
 -34   0   8      125.43      110.29     22.01 o 
 -32   0   8        8.49       35.23     20.39 o 
 -30   0   8        7.57      -15.35     19.96 o 
 -28   0   8        0.53       17.59     20.20 o 
 -26   0   8      630.11      582.76     22.43 o 
 -24   0   8        3.20        1.48     19.73 o 
 -22   0   8        4.59      -11.89     23.96 o 
 -20   0   8      615.12      570.12     29.75 o 
 -18   0   8      626.48      558.43     23.03 o 
 -16   0   8        3.20       16.35     19.40 o 
 -14   0   8     1734.94     1915.65     93.99 o 
 -12   0   8      156.72      271.15     30.29 o 
 -10   0   8    39771.96    41743.88    131.38 o 
  -6   0   8    22625.30    24346.92     93.82 o 
  -4   0   8     1080.76     1017.43     33.38 o 
   4   0   8     8761.03     9912.82     59.65 o 
   6   0   8       28.53        8.15     30.29 o 
   8   0   8     1368.80     1441.45     34.41 o 
  10   0   8     1731.43     1977.31     35.20 o 
  12   0   8     3031.61     2965.82     32.65 o 
  14   0   8     5561.66     5020.01     39.96 o 
  16   0   8     2550.75     2535.32     38.15 o 
  18   0   8      204.32      153.03     29.16 o 
  20   0   8      292.45      276.94     28.62 o 
  22   0   8      952.72     1022.73     33.04 o 
  24   0   8     1164.70     1196.67     25.19 o 
  26   0   8      237.03      235.36     22.04 o 
  28   0   8       17.17       78.89     29.75 o 
  30   0   8       43.95      106.39     30.63 o 
  32   0   8      334.05      317.98     24.65 o 
 -37   1   8       27.68       39.87     17.52 o 
 -35   1   8       15.06       23.77     16.00 o 
 -33   1   8        4.00       39.44     14.68 o 
 -31   1   8      154.99      158.40     16.54 o 
 -29   1   8     2109.08     1950.38     46.08 o 
 -27   1   8     1325.27     1319.80     19.10 o 
 -25   1   8      149.51      180.01     14.39 o 
 -23   1   8      389.13      423.21     15.42 o 
 -21   1   8     1579.49     1655.52     37.89 o 
 -19   1   8     2216.90     2209.36     53.17 o 
 -17   1   8     1592.57     1712.67     27.53 o 
 -15   1   8      142.48      148.51     14.85 o 
 -13   1   8       62.55       64.46     16.32 o 
 -11   1   8     2025.15     2038.57     65.42 o 
  -9   1   8      143.75      191.95     18.75 o 
  -7   1   8      442.38      390.24     18.53 o 
  -5   1   8     2154.06     2051.39     37.61 o 
  -3   1   8     7733.25     8171.16     53.12 o 
  -1   1   8       38.73       41.34     18.19 o 
   1   1   8      546.12      454.32     30.39 o 
   3   1   8    24327.18    25690.72     86.41 o 
   5   1   8    25942.53    27590.17     90.43 o 
   7   1   8       89.78       45.58     17.00 o 
   9   1   8      674.40      685.04     50.81 o 
  11   1   8      530.36      525.15     19.93 o 
  13   1   8     1910.70     1823.22     80.15 o 
  15   1   8      207.88      181.30     22.85 o 
  17   1   8      382.50      466.49     24.25 o 
  19   1   8        9.76        9.25     19.32 o 
  21   1   8      201.85      211.25     20.39 o 
  23   1   8       37.34       29.81     16.54 o 
  25   1   8       50.48       22.69     36.11 o 
  27   1   8       51.64      111.45     50.54 o 
  29   1   8      520.23      522.42     23.52 o 
  31   1   8      470.30      387.35     19.45 o 
 -38   2   8       74.94       91.36     17.42 o 
 -36   2   8       36.50       48.41     19.05 o 
 -34   2   8      698.52      662.71     18.83 o 
 -32   2   8      117.56      128.63     16.84 o 
 -30   2   8      689.73      661.77     18.62 o 
 -28   2   8      462.35      451.35     26.85 o 
 -26   2   8      721.72      721.71     19.07 o 
 -24   2   8       20.07       20.50     13.75 o 
 -22   2   8       17.02       30.61     17.97 o 
 -20   2   8       13.44       27.78     18.17 o 
 -18   2   8     1265.64     1230.69     32.75 o 
 -16   2   8      242.69      232.84     18.96 o 
 -14   2   8       69.58       77.92     15.40 o 
 -12   2   8      855.37      725.79     17.98 o 
 -10   2   8      547.31      526.16     17.78 o 
  -8   2   8     3329.41     3840.09     89.47 o 
  -6   2   8     2340.17     2415.99     52.58 o 
  -4   2   8     3172.69     3157.96     47.72 o 
  -2   2   8     5744.05     6054.04    168.22 o 
   0   2   8      539.76      724.48     30.09 o 
   2   2   8     2566.48     2475.60    136.14 o 
   4   2   8      726.75      652.21     33.24 o 
   6   2   8     2146.68     1956.59     30.34 o 
   8   2   8      176.29      192.55     29.16 o 
  10   2   8      410.38      425.94     18.27 o 
  12   2   8      134.61      136.04     15.92 o 
  14   2   8      128.70      123.05     14.68 o 
  16   2   8     2318.05     2127.21     93.04 o 
  18   2   8       17.40       -4.45     17.46 o 
  20   2   8       42.86       70.28     19.61 o 
  22   2   8        1.48       16.47     16.22 o 
  24   2   8      193.06      236.85     20.78 o 
  26   2   8      236.84      252.32     63.53 o 
  28   2   8      446.00      464.21     37.31 o 
  30   2   8      438.83      406.43     33.53 o 
  32   2   8        2.24       42.70     22.69 o 
 -37   3   8      234.25      234.98     28.16 o 
 -35   3   8        1.00        5.88     21.90 o 
 -33   3   8       40.11       95.82     21.57 o 
 -31   3   8       26.68       31.80     68.24 o 
 -29   3   8      169.06      145.18     17.07 o 
 -27   3   8      200.06      225.79     35.13 o 
 -25   3   8      236.96      255.18     54.81 o 
 -23   3   8      742.95      732.56     18.64 o 
 -21   3   8     1028.60     1088.81     23.24 o 
 -19   3   8      460.67      470.67     21.83 o 
 -17   3   8       57.47       53.94     26.56 o 
 -15   3   8      137.75      174.13     21.73 o 
 -13   3   8      419.79      492.05     16.63 o 
 -11   3   8      172.23      136.38     16.13 o 
  -9   3   8     4823.45     4646.30    143.20 o 
  -7   3   8     4338.48     4520.63    185.16 o 
  -5   3   8     8733.33     8356.31    248.91 o 
  -3   3   8        1.87        0.99     25.43 o 
  -1   3   8       25.22      -11.90     16.69 o 
   1   3   8        4.40       53.06     16.87 o 
   3   3   8     6467.81     6748.02    177.63 o 
   5   3   8     2544.49     2648.13     69.42 o 
   7   3   8     1722.97     1769.08    124.38 o 
   9   3   8     1904.58     1987.36     49.83 o 
  11   3   8     4703.98     4440.76    163.83 o 
  13   3   8     3383.37     3350.69     59.03 o 
  15   3   8      873.18      883.72     24.29 o 
  17   3   8       83.17      113.13     18.00 o 
  19   3   8      142.91      148.44     19.97 o 
  21   3   8       92.73       94.55     21.82 o 
  23   3   8     1288.14     1292.76     68.20 o 
  25   3   8      158.21      198.45     26.96 o 
  27   3   8      160.80      147.77     22.59 o 
  29   3   8      209.89      154.34     18.88 o 
  31   3   8       16.10       16.21     35.74 o 
 -36   4   8        0.13      -14.29     18.51 o 
 -34   4   8       48.75       25.85     18.18 o 
 -32   4   8       14.06       41.12     20.75 o 
 -30   4   8       53.18       77.96     16.88 o 
 -28   4   8      257.28      260.69     21.23 o 
 -26   4   8       63.96       65.59     16.98 o 
 -24   4   8       17.63        5.44     16.31 o 
 -22   4   8        0.10      -19.09     19.09 o 
 -20   4   8      583.19      541.54     15.57 o 
 -18   4   8      714.29      692.62     60.88 o 
 -16   4   8     1156.72     1309.42     24.14 o 
 -14   4   8     1028.68      953.25     20.52 o 
 -12   4   8      440.47      453.36     17.22 o 
 -10   4   8      197.02      269.10     32.76 o 
  -8   4   8      318.93      349.65     15.80 o 
  -6   4   8       10.40        2.12     15.81 o 
  -4   4   8     1143.37     1138.76     69.09 o 
  -2   4   8       31.08      -20.53     20.53 o 
   0   4   8     4530.99     4599.34    139.82 o 
   2   4   8     1148.34     1139.84     17.85 o 
   4   4   8      236.71      252.79     26.27 o 
   6   4   8     1210.57     1164.87     16.55 o 
   8   4   8       37.70       65.57     23.31 o 
  10   4   8       25.44       -5.43     14.59 o 
  12   4   8       98.13      132.99     20.16 o 
  14   4   8      412.42      391.22     21.36 o 
  16   4   8      575.24      552.03     33.23 o 
  18   4   8       36.24       41.95     12.42 o 
  20   4   8       29.90       19.44     34.81 o 
  22   4   8      499.74      561.58     13.92 o 
  24   4   8       34.26       62.80     14.34 o 
  26   4   8       42.78       31.31     25.96 o 
  28   4   8      169.89      180.01     16.25 o 
  30   4   8        0.34       26.84     18.47 o 
 -35   5   8       13.13       -8.60     28.62 o 
 -33   5   8       19.63       54.03     21.74 o 
 -31   5   8        2.49        0.93     23.44 o 
 -29   5   8       53.25       52.08     23.84 o 
 -27   5   8       27.11      115.62     20.09 o 
 -25   5   8      272.71      291.31     17.21 o 
 -23   5   8      307.01      298.18     20.57 o 
 -21   5   8      893.49      851.87     21.96 o 
 -19   5   8      283.97      330.90     47.08 o 
 -17   5   8      338.39      331.02     15.36 o 
 -15   5   8      519.10      454.38     24.13 o 
 -13   5   8      336.56      386.48     53.78 o 
 -11   5   8       63.34       89.53     15.05 o 
  -9   5   8      516.99      481.82     26.37 o 
  -7   5   8       44.41       92.75     22.52 o 
  -5   5   8      603.21      696.96     47.55 o 
  -3   5   8        6.81       33.69     12.91 o 
  -1   5   8      334.77      291.31     20.62 o 
   1   5   8     1119.71     1117.94     19.78 o 
   3   5   8      656.71      711.06     24.84 o 
   5   5   8      608.91      606.71     23.33 o 
   7   5   8      339.02      355.69     16.12 o 
   9   5   8      759.25      809.43     44.29 o 
  11   5   8     1541.83     1420.11     47.08 o 
  13   5   8       11.03      -14.17     14.17 o 
  15   5   8      498.14      527.75     14.89 o 
  17   5   8        7.54        2.33     10.32 o 
  19   5   8       10.27        3.07     20.00 o 
  21   5   8        7.33        1.51     13.49 o 
  23   5   8       54.78       71.47     23.72 o 
  25   5   8        0.17       26.68     16.14 o 
  27   5   8      117.80      155.90     25.97 o 
  29   5   8      150.03      203.88     28.14 o 
 -32   6   8       38.92       43.27     30.61 o 
 -30   6   8       19.82       60.27     44.75 o 
 -28   6   8      527.71      530.44     28.11 o 
 -26   6   8      134.05      169.17     21.12 o 
 -24   6   8       34.56       92.97     38.29 o 
 -22   6   8       16.14        2.77     22.51 o 
 -20   6   8      382.61      341.80     35.74 o 
 -18   6   8     1488.71     1509.28     79.21 o 
 -16   6   8     1162.58     1154.14     21.94 o 
 -14   6   8      730.97      765.34     33.92 o 
 -12   6   8      774.92      831.31     18.24 o 
 -10   6   8       33.88       28.18     12.97 o 
  -8   6   8       58.41       99.11     14.82 o 
  -6   6   8        9.58       22.68     13.52 o 
  -4   6   8     1349.66     1260.71     38.90 o 
  -2   6   8     1060.01     1043.36     19.66 o 
   0   6   8      892.63      851.37     21.39 o 
   2   6   8      547.27      520.78     18.81 o 
   4   6   8      870.88      860.32     18.51 o 
   6   6   8     2434.19     2363.69     65.84 o 
   8   6   8       15.16       22.26     16.02 o 
  10   6   8      215.85      263.61     16.82 o 
  12   6   8      191.32      191.82     30.99 o 
  14   6   8      359.31      362.32     26.42 o 
  16   6   8       51.56       64.05     16.91 o 
  18   6   8      108.47      113.71     13.04 o 
  20   6   8      190.11      175.69     12.17 o 
  22   6   8      855.45      869.28     14.55 o 
  24   6   8      248.20      256.61     24.06 o 
  26   6   8       73.55       60.93     15.98 o 
 -31   7   8       17.46       45.48     21.50 o 
 -29   7   8        1.50      -14.16     22.24 o 
 -27   7   8      183.68      213.37     21.40 o 
 -25   7   8        7.88      -20.56     20.56 o 
 -23   7   8      160.61      148.14     27.93 o 
 -21   7   8      442.87      435.56     36.18 o 
 -19   7   8      225.88      236.56     16.74 o 
 -17   7   8      125.43      136.38     19.80 o 
 -15   7   8       21.45       25.34     15.82 o 
 -13   7   8        0.85       28.21     19.11 o 
 -11   7   8       49.04       71.94     12.87 o 
  -9   7   8      470.79      513.09     31.87 o 
  -7   7   8      831.83      849.63     42.06 o 
  -5   7   8     2357.62     2379.31     61.23 o 
  -3   7   8      394.26      368.69     12.52 o 
  -1   7   8       51.22       79.67     16.36 o 
   1   7   8       19.45        1.13     16.23 o 
   3   7   8       69.56       70.66     21.83 o 
   5   7   8     4623.81     4170.51     98.21 o 
   7   7   8     2357.44     2248.29     21.47 o 
   9   7   8      458.76      412.75     13.50 o 
  11   7   8       21.74       71.93     33.88 o 
  13   7   8      665.16      727.29     20.89 o 
  15   7   8      309.01      326.95     13.45 o 
  17   7   8       42.26       68.65     16.81 o 
  19   7   8      195.91      200.21     18.14 o 
  21   7   8      119.02      142.71     15.49 o 
  23   7   8      643.21      609.73     14.29 o 
  25   7   8       80.77       69.92     14.42 o 
 -28   8   8       67.11      112.08     64.04 o 
 -26   8   8       50.79       96.14     38.96 o 
 -24   8   8        1.85       45.40     36.87 o 
 -22   8   8      165.04      154.96     17.46 o 
 -20   8   8      105.70       86.00     30.44 o 
 -18   8   8      155.33      193.71     44.11 o 
 -16   8   8       86.04      102.46     24.38 o 
 -14   8   8     1484.40     1466.22     23.22 o 
 -12   8   8       60.51       70.14     19.41 o 
 -10   8   8     2931.08     2996.78     73.09 o 
  -8   8   8     4749.94     4810.50    167.26 o 
  -6   8   8     3072.59     3065.16     99.36 o 
  -4   8   8        2.35       27.32     11.54 o 
  -2   8   8      718.41      724.21     31.77 o 
   0   8   8      613.33      566.65     14.75 o 
   2   8   8      906.97      912.63     18.62 o 
   4   8   8      697.48      724.60     26.76 o 
   6   8   8       28.50       56.58     16.50 o 
   8   8   8       52.40       47.55     20.26 o 
  10   8   8        0.06       -5.52     12.88 o 
  12   8   8      148.87      177.75     16.94 o 
  14   8   8       21.11       23.38     22.08 o 
  16   8   8        3.30       14.48     14.65 o 
  18   8   8        1.61        6.33     12.27 o 
  20   8   8       88.63       57.71     25.35 o 
  22   8   8      376.87      316.58     25.14 o 
 -25   9   8      159.97      208.50     50.96 o 
 -23   9   8       13.66       26.05     31.98 o 
 -21   9   8      104.41      103.87     21.63 o 
 -19   9   8      182.43      240.08     21.58 o 
 -17   9   8      227.79      249.89     35.47 o 
 -15   9   8       93.31       99.15     16.54 o 
 -13   9   8       57.59       85.72     20.31 o 
 -11   9   8       56.65       79.62     13.13 o 
  -9   9   8      325.47      315.29     14.33 o 
  -7   9   8        0.34        5.60     15.32 o 
  -5   9   8       42.05       56.33     12.72 o 
  -3   9   8      317.39      306.84     12.72 o 
  -1   9   8      464.51      464.26     20.31 o 
   1   9   8      772.88      787.05     31.26 o 
   3   9   8     2304.67     2145.75     31.99 o 
   5   9   8     1019.35      915.60     29.10 o 
   7   9   8       87.00       79.39     19.67 o 
   9   9   8       79.48       70.85     14.87 o 
  11   9   8      607.62      550.73     27.92 o 
  13   9   8      365.05      364.78     33.02 o 
  15   9   8       20.76       56.35     48.85 o 
  17   9   8        0.29       12.52     28.54 o 
  19   9   8      134.77      127.53     19.76 o 
 -22  10   8       46.88      103.49     32.79 o 
 -20  10   8       45.98       41.86     18.54 o 
 -18  10   8      237.14      239.16     22.66 o 
 -16  10   8       24.80       41.78     72.76 o 
 -14  10   8      406.82      424.71     18.66 o 
 -12  10   8      271.28      393.70     23.81 o 
 -10  10   8      254.41      309.36     16.98 o 
  -8  10   8      920.54      941.45     42.88 o 
  -6  10   8      547.43      593.30     41.83 o 
  -4  10   8     1010.55     1007.17     31.91 o 
  -2  10   8      492.64      476.18     16.16 o 
   0  10   8      185.34      165.45     14.94 o 
   2  10   8      125.40      142.45     17.28 o 
   4  10   8       75.21       92.05     16.97 o 
   6  10   8      159.00      217.33     17.58 o 
   8  10   8      358.47      360.44     21.64 o 
  10  10   8      623.93      562.15     15.80 o 
  12  10   8       72.56       86.54     21.05 o 
  14  10   8      235.12      176.71     16.47 o 
  16  10   8       47.76       44.57     18.87 o 
 -15  11   8       96.29      134.80     22.98 o 
 -13  11   8      129.26      108.43     18.19 o 
 -11  11   8       46.86       58.03     16.74 o 
  -9  11   8      407.78      384.22     18.23 o 
  -7  11   8      260.78      311.63     17.12 o 
  -5  11   8      262.06      243.58     18.81 o 
  -3  11   8      366.56      349.33     17.47 o 
  -1  11   8      240.90      257.06     17.01 o 
   1  11   8      213.52      204.01     16.21 o 
   3  11   8      178.33      182.92     24.23 o 
   5  11   8       64.70       75.09     18.14 o 
   7  11   8       20.31       49.56     18.61 o 
   9  11   8      370.24      345.78     17.64 o 
 -37   1   9       16.61       21.72     17.70 o 
 -35   1   9      255.22      240.52     16.98 o 
 -33   1   9     1126.83     1111.76     19.83 o 
 -31   1   9      428.60      420.04     16.25 o 
 -29   1   9      223.78      289.45     15.37 o 
 -27   1   9      224.96      194.34     14.98 o 
 -25   1   9       13.93        0.11     13.89 o 
 -23   1   9       66.40       42.86     14.31 o 
 -21   1   9      391.08      318.23     14.68 o 
 -19   1   9       89.26       55.25     18.78 o 
 -17   1   9      597.82      592.25     20.17 o 
 -15   1   9      453.86      482.30     24.89 o 
 -13   1   9      114.65      124.85     16.80 o 
 -11   1   9     3794.91     3957.70     55.21 o 
  -9   1   9    18025.67    18695.12    577.15 o 
  -7   1   9     2862.58     3071.88    119.62 o 
  -5   1   9      357.83      370.66     29.46 o 
  -3   1   9      323.59      276.69     29.55 o 
  -1   1   9     4506.01     4770.76     30.96 o 
   1   1   9      176.04      171.83     30.14 o 
   3   1   9        3.27       15.76     22.14 o 
   5   1   9     7918.30     8293.16     49.58 o 
   7   1   9      374.43      311.81     21.75 o 
   9   1   9      279.93      237.31     18.05 o 
  11   1   9      151.98      159.80     21.68 o 
  13   1   9       73.99       47.74     16.51 o 
  15   1   9       18.09       81.69     16.16 o 
  17   1   9      170.36      185.45     24.15 o 
  19   1   9       27.66       14.74     29.41 o 
  21   1   9      277.74      291.12     20.06 o 
  23   1   9      898.01      899.45     19.33 o 
  25   1   9        6.63       18.84     45.98 o 
  27   1   9      318.26      307.84     16.44 o 
  29   1   9        3.56        3.33     33.43 o 
  31   1   9        6.02       24.78     18.51 o 
 -38   2   9        2.21       47.92     32.89 o 
 -36   2   9       16.29       58.58     22.24 o 
 -34   2   9        2.32        4.41     18.62 o 
 -32   2   9       21.13        3.79     17.22 o 
 -30   2   9       82.70       94.66     18.80 o 
 -28   2   9      813.22      793.09     22.11 o 
 -26   2   9      181.83      204.67     19.06 o 
 -24   2   9      527.03      553.78     30.90 o 
 -22   2   9     6040.85     6110.16    131.88 o 
 -20   2   9     3438.69     3406.31     64.25 o 
 -18   2   9      218.38      272.96     19.62 o 
 -16   2   9        0.36       36.12     16.89 o 
 -14   2   9     1584.35     1679.09     63.97 o 
 -12   2   9       71.57      112.63     18.30 o 
 -10   2   9       68.71       66.26     12.07 o 
  -8   2   9     1295.18     1364.50     21.24 o 
  -6   2   9     3852.82     4003.29     49.14 o 
  -4   2   9     1045.48      918.77     27.89 o 
  -2   2   9      660.17      662.68     22.49 o 
   0   2   9     2526.18     2590.86     24.89 o 
   2   2   9     1412.23     1431.04     91.27 o 
   4   2   9        5.69       13.84     29.41 o 
   6   2   9      141.79      171.19     20.08 o 
   8   2   9      126.42      133.24     29.31 o 
  10   2   9     2543.52     2574.29     91.17 o 
  12   2   9    10654.55    10270.24    372.53 o 
  14   2   9      502.00      563.00     19.34 o 
  16   2   9       59.60       96.76     22.53 o 
  18   2   9      142.98      138.46     25.65 o 
  20   2   9      717.60      617.19     34.81 o 
  22   2   9        1.03        0.04     20.02 o 
  24   2   9      476.29      456.34     22.40 o 
  26   2   9      454.99      405.63     18.51 o 
  28   2   9      252.11      254.97     30.90 o 
  30   2   9      103.86      129.97     34.44 o 
 -37   3   9        1.95        9.16     36.04 o 
 -35   3   9       88.52       70.45     18.08 o 
 -33   3   9     1075.15      979.84     25.37 o 
 -31   3   9       72.74      117.78     36.48 o 
 -29   3   9       10.53       43.30     20.10 o 
 -27   3   9       27.10       55.45     19.83 o 
 -25   3   9        0.83       23.54     25.33 o 
 -23   3   9      910.52      820.13     32.92 o 
 -21   3   9     1493.03     1419.72     19.56 o 
 -19   3   9        2.61        9.67     23.61 o 
 -17   3   9      157.13      126.79     21.02 o 
 -15   3   9       14.47       18.89     18.71 o 
 -13   3   9      686.11      676.49     31.06 o 
 -11   3   9      667.60      693.14     28.27 o 
  -9   3   9      638.64      561.40     16.23 o 
  -7   3   9      934.31      856.79     23.57 o 
  -5   3   9      242.01      263.84     40.85 o 
  -3   3   9      721.48      833.10     51.99 o 
  -1   3   9      285.01      299.82     17.96 o 
   1   3   9      225.23      219.09     18.20 o 
   3   3   9        9.07       61.88     25.21 o 
   5   3   9      114.57      115.94     20.41 o 
   7   3   9     1528.11     1465.11     34.95 o 
   9   3   9        2.26       20.63     28.25 o 
  11   3   9      538.69      486.96     21.73 o 
  13   3   9       44.35       66.46     18.63 o 
  15   3   9     1381.26     1360.50     55.75 o 
  17   3   9      865.74      880.47     28.69 o 
  19   3   9      310.39      337.44     14.71 o 
  21   3   9      650.44      667.74     30.26 o 
  23   3   9      991.50      912.06     58.18 o 
  25   3   9      719.57      715.87     17.05 o 
  27   3   9      123.84      154.11     21.90 o 
  29   3   9        8.13        7.25     39.69 o 
 -36   4   9        6.75       -4.35     22.40 o 
 -34   4   9       87.17      139.02     30.83 o 
 -32   4   9      246.70      256.16     27.12 o 
 -30   4   9      156.06      178.05     26.81 o 
 -28   4   9       13.43       45.97     20.67 o 
 -26   4   9       94.41      116.54     20.17 o 
 -24   4   9       56.76       46.72     29.31 o 
 -22   4   9       63.67       91.19     25.63 o 
 -20   4   9     1203.94     1207.79     27.39 o 
 -18   4   9      143.86      178.41     14.60 o 
 -16   4   9     1832.58     1741.07    137.98 o 
 -14   4   9     8942.90     9073.24    174.65 o 
 -12   4   9     3916.92     4136.00     91.21 o 
 -10   4   9     1703.39     1764.36    103.92 o 
  -8   4   9     2100.56     1867.54     91.82 o 
  -6   4   9      426.24      387.71     19.94 o 
  -4   4   9      103.20       84.44     52.75 o 
  -2   4   9      587.32      606.99     28.25 o 
   0   4   9      532.74      525.75     24.57 o 
   2   4   9      809.72      795.15     34.70 o 
   4   4   9        0.46       35.69     17.21 o 
   6   4   9      702.33      767.50     19.38 o 
   8   4   9     1425.72     1309.41     37.09 o 
  10   4   9     2075.77     2074.66    107.53 o 
  12   4   9     1795.43     1833.29     96.17 o 
  14   4   9     1172.36     1139.65     21.78 o 
  16   4   9      165.26      152.24     14.62 o 
  18   4   9      147.48      145.37     18.39 o 
  20   4   9      846.94      846.09     29.74 o 
  22   4   9     1076.39     1056.04     17.65 o 
  24   4   9      139.99      192.67     42.67 o 
  26   4   9       39.47       81.12     12.64 o 
  28   4   9        1.90       27.97     15.77 o 
 -33   5   9       55.05       36.39     28.52 o 
 -31   5   9      336.50      374.02     22.87 o 
 -29   5   9        0.88       29.39     16.69 o 
 -27   5   9      338.68      320.12     21.47 o 
 -25   5   9     1265.20     1221.38     20.97 o 
 -23   5   9     2019.76     2024.37     60.09 o 
 -21   5   9     1135.31     1204.41     74.30 o 
 -19   5   9     4789.71     4937.85     37.31 o 
 -17   5   9      124.12      157.68     26.98 o 
 -15   5   9      871.45      838.63     26.76 o 
 -13   5   9        9.80       12.94     19.06 o 
 -11   5   9      191.86      184.32     14.72 o 
  -9   5   9     2122.68     2245.72    116.26 o 
  -7   5   9     1406.04     1617.22     83.77 o 
  -5   5   9     1005.87     1026.39     51.43 o 
  -3   5   9     3080.60     2958.99    125.88 o 
  -1   5   9     1901.61     1904.80     53.14 o 
   1   5   9     1672.93     1500.23     49.14 o 
   3   5   9      367.59      388.58     17.85 o 
   5   5   9       13.49       18.10     14.42 o 
   7   5   9      311.99      284.79     13.31 o 
   9   5   9     2097.35     2127.43     95.61 o 
  11   5   9       78.71       90.59     12.82 o 
  13   5   9      862.32      814.83     26.55 o 
  15   5   9       28.59       45.47     11.45 o 
  17   5   9      286.17      330.70     13.22 o 
  19   5   9        2.87       -8.95     20.33 o 
  21   5   9        4.85       13.26     14.06 o 
  23   5   9      271.08      298.65     20.08 o 
  25   5   9     1361.87     1401.55     23.10 o 
  27   5   9      163.57      149.49     13.42 o 
 -32   6   9      114.12      121.80     20.96 o 
 -30   6   9       53.83       95.54     48.09 o 
 -28   6   9       78.95       48.38     21.66 o 
 -26   6   9      155.80      155.87     17.38 o 
 -24   6   9      292.12      304.64     39.79 o 
 -22   6   9     1531.78     1613.49     49.49 o 
 -20   6   9     1142.08     1069.97     52.38 o 
 -18   6   9      333.21      301.41     68.12 o 
 -16   6   9       61.17       79.76     41.29 o 
 -14   6   9      742.26      786.42     92.15 o 
 -12   6   9      576.51      576.02     46.57 o 
 -10   6   9     3587.92     3784.38    141.76 o 
  -8   6   9     2619.93     2690.76    131.95 o 
  -6   6   9       13.81       16.65     14.09 o 
  -4   6   9       14.71       19.80     12.72 o 
  -2   6   9      610.95      586.19     18.10 o 
   0   6   9        0.08        2.38     14.20 o 
   2   6   9       13.23       34.86     18.33 o 
   4   6   9     1557.00     1493.90     23.98 o 
   6   6   9     1418.58     1383.82     54.20 o 
   8   6   9       91.77       88.25     12.68 o 
  10   6   9      127.41       94.73     14.46 o 
  12   6   9       10.43       44.88     15.55 o 
  14   6   9      712.61      696.88     55.67 o 
  16   6   9      311.86      340.36     28.05 o 
  18   6   9      165.17      183.80     15.24 o 
  20   6   9      262.66      261.67     17.36 o 
  22   6   9      138.93      136.39     13.73 o 
  24   6   9      168.89      182.74     13.21 o 
  26   6   9       36.81       40.01     23.51 o 
 -31   7   9       80.94       77.99     16.30 o 
 -29   7   9        0.04       35.91     21.96 o 
 -27   7   9        0.44      -17.66     17.66 o 
 -25   7   9      106.03       88.14     15.15 o 
 -23   7   9      128.00      116.90     16.99 o 
 -21   7   9      281.15      275.93     23.27 o 
 -19   7   9        0.63      -11.36     20.65 o 
 -17   7   9      528.38      446.05     17.43 o 
 -15   7   9      148.14      197.79     19.63 o 
 -13   7   9     1601.14     1663.44    193.70 o 
 -11   7   9     1136.48     1167.47     18.65 o 
  -9   7   9      369.56      348.52     29.28 o 
  -7   7   9      890.77      994.41    100.83 o 
  -5   7   9      818.39      845.30     48.83 o 
  -3   7   9      848.08      810.88     16.44 o 
  -1   7   9      945.89      949.11     16.77 o 
   1   7   9      177.17      189.92     17.24 o 
   3   7   9      155.92      183.65     15.16 o 
   5   7   9      164.41      170.37     25.98 o 
   7   7   9      148.97      146.95     16.58 o 
   9   7   9      309.41      292.02     13.25 o 
  11   7   9      693.60      580.04     24.06 o 
  13   7   9        2.85      -19.62     19.62 o 
  15   7   9      197.61      201.12     31.88 o 
  17   7   9      300.41      330.70     29.23 o 
  19   7   9      448.42      439.39     14.61 o 
  21   7   9      640.96      655.21     31.39 o 
  23   7   9      247.69      261.23     16.26 o 
 -28   8   9        0.06       14.51     18.31 o 
 -26   8   9      161.91      182.14     22.06 o 
 -24   8   9       44.51      106.14     21.49 o 
 -22   8   9       55.57       48.06     17.41 o 
 -20   8   9      124.74      135.31     14.84 o 
 -18   8   9      238.24      251.92     17.37 o 
 -16   8   9      288.49      334.99     16.50 o 
 -14   8   9      426.50      460.01     39.13 o 
 -12   8   9       90.43      122.60     48.58 o 
 -10   8   9      257.89      258.24     17.08 o 
  -8   8   9        3.54       -0.96     16.00 o 
  -6   8   9      698.91      695.79     36.14 o 
  -4   8   9      590.36      598.42     36.86 o 
  -2   8   9      318.97      302.67     21.63 o 
   0   8   9      676.43      700.09     17.95 o 
   2   8   9      331.34      298.86     19.04 o 
   4   8   9      602.18      594.18     17.97 o 
   6   8   9      546.94      528.81     16.73 o 
   8   8   9      333.43      367.57     25.47 o 
  10   8   9      143.75      137.97     14.70 o 
  12   8   9     1019.79      993.87     41.97 o 
  14   8   9        2.88        0.62     24.57 o 
  16   8   9       10.95       -5.53     15.34 o 
  18   8   9      203.80      203.33     23.13 o 
  20   8   9       83.32       98.60     15.68 o 
 -25   9   9       50.56       -2.85     32.25 o 
 -23   9   9       18.44       60.45     28.01 o 
 -21   9   9       30.75       45.31     21.97 o 
 -19   9   9        0.68      -17.34     17.34 o 
 -17   9   9       78.52       77.38     63.65 o 
 -15   9   9      431.45      484.15     17.75 o 
 -13   9   9       92.27       95.17     16.56 o 
 -11   9   9      366.64      394.08     36.11 o 
  -9   9   9        0.95       31.86     21.72 o 
  -7   9   9       29.23       31.60     14.33 o 
  -5   9   9       14.30       29.56     13.10 o 
  -3   9   9      607.96      582.68     36.23 o 
  -1   9   9        4.08       10.39     12.77 o 
   1   9   9       33.52       37.43     14.49 o 
   3   9   9       13.85       -1.61     14.65 o 
   5   9   9       38.18       54.29     16.59 o 
   7   9   9       35.29       35.12     17.03 o 
   9   9   9      171.89      228.92     45.33 o 
  11   9   9      343.55      334.85     23.14 o 
  13   9   9       31.54       17.24     15.31 o 
  15   9   9       50.86       91.44     33.59 o 
  17   9   9      373.68      335.83     15.34 o 
 -20  10   9        2.17       -4.91     38.59 o 
 -18  10   9       89.03      104.72     16.21 o 
 -16  10   9       83.94      136.69     22.30 o 
 -14  10   9      343.23      289.94     64.88 o 
 -12  10   9       80.93       76.69     21.62 o 
 -10  10   9       37.25       32.85     31.40 o 
  -8  10   9      107.55       92.15     12.92 o 
  -6  10   9      113.06      140.00     15.29 o 
  -4  10   9       11.93       14.38     13.27 o 
  -2  10   9      107.50      116.60     24.61 o 
   0  10   9       85.45      123.25     25.20 o 
   2  10   9        7.41       11.74     17.26 o 
   4  10   9       38.76       35.96     17.57 o 
   6  10   9        0.71        8.34     15.32 o 
   8  10   9       76.03       48.55     14.34 o 
  10  10   9      194.30      204.40     19.86 o 
  12  10   9      773.64      671.16     38.41 o 
  14  10   9       13.39       45.93     27.23 o 
 -13  11   9      147.94      210.77     58.77 o 
 -11  11   9      354.16      327.14     60.56 o 
  -9  11   9      225.28      232.91     24.39 o 
  -7  11   9       40.79       55.09     15.70 o 
  -5  11   9        0.17       26.39     14.48 o 
  -3  11   9       79.99       75.13     19.41 o 
  -1  11   9      479.71      489.91     23.24 o 
   1  11   9      148.24      150.68     18.75 o 
   3  11   9       24.37       65.48     18.37 o 
   5  11   9      467.87      436.96     19.89 o 
   7  11   9      473.09      385.57     38.95 o 
 -36   0  10      162.96      158.82     26.93 o 
 -34   0  10      926.06      888.10     26.89 o 
 -32   0  10      413.84      454.79     23.45 o 
 -30   0  10       67.32       68.12     20.32 o 
 -28   0  10      250.65      306.47     23.49 o 
 -26   0  10      943.05      863.38     24.11 o 
 -24   0  10       78.10       92.00     20.13 o 
 -22   0  10        2.24        8.98     20.44 o 
 -20   0  10     1710.88     1587.56    104.50 o 
 -18   0  10     1829.40     1940.49     40.85 o 
 -16   0  10     1914.04     1654.42     39.28 o 
 -14   0  10       25.63       21.36     29.85 o 
 -12   0  10        3.35       12.81     29.41 o 
 -10   0  10     3453.75     3479.49     46.20 o 
  -8   0  10      514.03      670.18     33.83 o 
  -6   0  10     2446.14     2427.11     39.62 o 
  -4   0  10      662.82      792.33     33.53 o 
   2   0  10      808.06      794.15     31.52 o 
   4   0  10      110.82       92.98     22.29 o 
   6   0  10     2018.07     2191.17     37.26 o 
   8   0  10      975.84     1091.56     25.97 o 
  10   0  10      606.55      589.23     23.52 o 
  12   0  10     2900.93     2780.44     38.98 o 
  14   0  10    12756.10    12707.85     60.68 o 
  16   0  10      179.98      145.91     28.03 o 
  18   0  10     2089.32     2033.92     28.43 o 
  20   0  10       21.50       -1.37     20.13 o 
  22   0  10      307.73      335.07     22.39 o 
  24   0  10      176.81      206.78     29.51 o 
  26   0  10        0.76       56.46     29.95 o 
  28   0  10       46.18       54.25     22.24 o 
  30   0  10      316.82      250.13     33.87 o 
 -37   1  10       15.85       22.99     18.74 o 
 -35   1  10        0.17       -6.65     16.58 o 
 -33   1  10       74.67      105.13     17.18 o 
 -31   1  10       86.65      111.40     15.71 o 
 -29   1  10      567.46      545.31     16.88 o 
 -27   1  10      442.21      441.31     15.91 o 
 -25   1  10       95.69      114.12     15.54 o 
 -23   1  10      345.62      391.13     23.99 o 
 -21   1  10     2749.30     2788.34     92.07 o 
 -19   1  10     2557.82     2481.38     35.00 o 
 -17   1  10       54.67       69.89     17.29 o 
 -15   1  10      204.48      262.85     31.35 o 
 -13   1  10     1568.27     1559.25     52.26 o 
 -11   1  10     2593.87     2488.07     99.39 o 
  -9   1  10      311.96      320.28     18.30 o 
  -7   1  10      277.14      163.60     17.67 o 
  -5   1  10        7.00       70.65     28.13 o 
  -3   1  10      160.43      218.36     28.82 o 
  -1   1  10      282.65      266.22     21.54 o 
   1   1  10       65.61       60.78     21.55 o 
   3   1  10      435.35      476.36     23.61 o 
   5   1  10      966.94      823.01     17.34 o 
   7   1  10      476.07      498.42     33.75 o 
   9   1  10     2334.25     2431.64    129.73 o 
  11   1  10      581.19      547.18     18.64 o 
  13   1  10      384.01      408.56     21.31 o 
  15   1  10       57.39       68.73     13.88 o 
  17   1  10       91.13      146.81     16.42 o 
  19   1  10       54.26       30.93     45.68 o 
  21   1  10      627.72      567.85     18.04 o 
  23   1  10      849.46      877.75     22.68 o 
  25   1  10      662.78      565.40     22.79 o 
  27   1  10      312.54      349.87     51.16 o 
  29   1  10       29.32       38.47     18.30 o 
 -36   2  10        4.87        6.46     22.88 o 
 -34   2  10      453.98      424.63     53.00 o 
 -32   2  10        3.80       10.85     16.05 o 
 -30   2  10      254.82      283.36     19.59 o 
 -28   2  10      497.42      466.03     17.53 o 
 -26   2  10      225.26      249.64     23.89 o 
 -24   2  10      374.08      406.99     19.65 o 
 -22   2  10      816.59      754.37     41.07 o 
 -20   2  10      318.02      352.99     15.78 o 
 -18   2  10      135.81      148.92     15.76 o 
 -16   2  10       12.20       21.49     14.83 o 
 -14   2  10      268.79      282.67     18.87 o 
 -12   2  10      761.59      766.94     17.47 o 
 -10   2  10      155.36      172.57     17.05 o 
  -8   2  10     1689.65     1701.39     54.35 o 
  -6   2  10      570.99      593.35     22.53 o 
  -4   2  10      504.73      613.67     18.59 o 
  -2   2  10      325.14      351.94     21.41 o 
   0   2  10        7.76       11.60     16.68 o 
   2   2  10       37.10        8.18     52.09 o 
   4   2  10      398.93      435.76     23.57 o 
   6   2  10      511.57      579.70     31.52 o 
   8   2  10     1342.85     1300.68     73.10 o 
  10   2  10     2613.65     2687.54     74.43 o 
  12   2  10      487.02      477.59     34.17 o 
  14   2  10      984.85     1002.76     66.15 o 
  16   2  10      451.34      437.39     54.54 o 
  18   2  10       62.89       87.35     15.98 o 
  20   2  10      656.03      681.52     18.16 o 
  22   2  10       83.37       81.99     16.95 o 
  24   2  10      567.06      584.04     22.40 o 
  26   2  10      381.31      362.46     42.76 o 
  28   2  10        6.33       16.53     22.26 o 
 -35   3  10      328.14      313.94     23.48 o 
 -33   3  10       48.13       45.67     17.90 o 
 -31   3  10       24.23       41.64     17.27 o 
 -29   3  10        4.53        3.96     20.13 o 
 -27   3  10       12.90      -15.81     20.20 o 
 -25   3  10       21.98       35.12     14.04 o 
 -23   3  10        3.35       -3.11     16.26 o 
 -21   3  10       11.92       33.15     19.42 o 
 -19   3  10      152.22      135.40     30.39 o 
 -17   3  10     2568.11     2511.25     62.35 o 
 -15   3  10      156.32      144.88     15.04 o 
 -13   3  10     2431.94     2338.66     77.82 o 
 -11   3  10        0.21       14.94     13.86 o 
  -9   3  10     1696.69     1732.88     71.14 o 
  -7   3  10     1518.59     1519.16     22.39 o 
  -5   3  10      676.06      665.56     19.45 o 
  -3   3  10     1715.22     1813.46    113.97 o 
  -1   3  10     1380.90     1285.50     24.23 o 
   1   3  10       40.62      114.22     45.12 o 
   3   3  10     2447.19     2425.45     44.99 o 
   5   3  10      147.28      151.17     37.39 o 
   7   3  10        8.57       39.49     14.96 o 
   9   3  10      191.88      173.79     20.86 o 
  11   3  10     2185.50     2299.37    135.60 o 
  13   3  10     1216.65     1186.23     22.57 o 
  15   3  10     2688.70     2661.78     71.19 o 
  17   3  10       27.12       63.39     25.01 o 
  19   3  10      470.92      453.50     40.87 o 
  21   3  10       11.04       34.74     17.18 o 
  23   3  10        0.07       82.53     66.30 o 
  25   3  10       67.60       42.49     17.23 o 
  27   3  10      242.26      270.88     19.98 o 
  29   3  10       62.24      107.76     32.50 o 
 -34   4  10      101.12       97.35     22.95 o 
 -32   4  10        0.13       23.53     41.56 o 
 -30   4  10       10.94       18.50     17.42 o 
 -28   4  10      155.17      197.64     20.97 o 
 -26   4  10      456.71      474.37     23.69 o 
 -24   4  10      344.41      386.80     42.74 o 
 -22   4  10      522.11      622.03     28.97 o 
 -20   4  10        2.60       13.25     13.79 o 
 -18   4  10        2.87       45.64     17.48 o 
 -16   4  10      642.91      746.39     43.84 o 
 -14   4  10      290.54      316.70     16.00 o 
 -12   4  10     1219.59     1258.91     39.49 o 
 -10   4  10      411.35      398.64     22.82 o 
  -8   4  10     1592.13     1526.07     36.80 o 
  -6   4  10        4.70       -6.39     21.12 o 
  -4   4  10     1026.43      996.06     21.38 o 
  -2   4  10      291.14      285.32     18.14 o 
   0   4  10       10.75       -9.11     17.65 o 
   2   4  10      385.83      413.07     30.49 o 
   4   4  10      747.31      725.74    108.82 o 
   6   4  10     1122.70     1037.79     68.22 o 
   8   4  10      223.58      251.83     17.53 o 
  10   4  10      195.69      217.49     20.13 o 
  12   4  10        0.03       21.21     19.58 o 
  14   4  10        1.73        8.70     20.88 o 
  16   4  10      463.47      479.60     17.19 o 
  18   4  10        0.39       26.07     12.70 o 
  20   4  10       27.94       30.71     12.67 o 
  22   4  10        2.39       54.42     17.93 o 
  24   4  10      557.41      549.42     22.66 o 
  26   4  10       43.36       44.31     18.31 o 
  28   4  10       12.44       64.31     32.25 o 
 -33   5  10        8.59       10.16     18.43 o 
 -31   5  10       17.23      -26.77     37.07 o 
 -29   5  10        5.04       58.20     34.93 o 
 -27   5  10       14.12        8.22     21.30 o 
 -25   5  10        0.07      -12.73     24.69 o 
 -23   5  10       15.01       31.77     34.78 o 
 -21   5  10       16.02       92.83     20.22 o 
 -19   5  10       27.60       15.24     21.18 o 
 -17   5  10       34.72       59.70     16.17 o 
 -15   5  10       10.76       22.47     19.47 o 
 -13   5  10      259.01      283.85     16.13 o 
 -11   5  10      125.83      152.53     15.31 o 
  -9   5  10      128.59      142.33     22.16 o 
  -7   5  10       42.17       26.56     23.69 o 
  -5   5  10       80.94      101.17     16.66 o 
  -3   5  10     1162.03     1091.39     51.72 o 
  -1   5  10        3.01       12.69     31.15 o 
   1   5  10      197.17      229.91     17.17 o 
   3   5  10       61.75       86.52     17.52 o 
   5   5  10        3.65        4.18     28.95 o 
   7   5  10      278.10      295.32     31.27 o 
   9   5  10        4.04      -19.67     19.82 o 
  11   5  10      489.32      510.86     18.08 o 
  13   5  10       12.29       22.47     22.61 o 
  15   5  10       73.88       68.33     17.64 o 
  17   5  10       31.00       46.48     22.06 o 
  19   5  10       21.43       38.20     13.06 o 
  21   5  10        8.25       24.78     11.14 o 
  23   5  10       12.71        1.60     12.69 o 
  25   5  10       22.97       36.11     18.22 o 
 -32   6  10       61.36       80.61     22.72 o 
 -30   6  10       18.36       45.67     18.78 o 
 -28   6  10      492.00      555.84     65.98 o 
 -26   6  10      770.83      785.92     22.98 o 
 -24   6  10      113.97      162.02     16.91 o 
 -22   6  10      428.79      419.60     60.66 o 
 -20   6  10       84.83       48.06     16.41 o 
 -18   6  10        3.26       47.99     65.88 o 
 -16   6  10     2262.15     2177.18     30.22 o 
 -14   6  10      138.34      140.29     14.52 o 
 -12   6  10      335.54      368.58     24.84 o 
 -10   6  10     1214.18     1299.20     61.08 o 
  -8   6  10     1834.64     1808.62     60.24 o 
  -6   6  10      684.69      673.13     18.37 o 
  -4   6  10      693.78      684.70     23.64 o 
  -2   6  10      122.66      133.07     20.08 o 
   0   6  10       20.51       45.76     18.44 o 
   2   6  10      147.68      128.94     12.69 o 
   4   6  10      218.66      239.97     14.66 o 
   6   6  10     2848.84     2529.99     26.24 o 
   8   6  10     1281.72     1220.78     59.75 o 
  10   6  10       41.48       55.37     14.05 o 
  12   6  10       41.43       55.64     15.18 o 
  14   6  10       84.41      107.32     22.02 o 
  16   6  10      931.79      956.07     28.66 o 
  18   6  10       41.62       27.06     13.41 o 
  20   6  10      160.99      173.47     15.57 o 
  22   6  10       30.31       34.96     15.19 o 
  24   6  10      657.22      624.46     18.82 o 
 -29   7  10       11.52       19.10     65.10 o 
 -27   7  10       52.02       87.24     17.81 o 
 -25   7  10      116.84      158.41     21.26 o 
 -23   7  10        3.46       43.59     23.39 o 
 -21   7  10      619.17      548.76     30.86 o 
 -19   7  10     1074.20     1211.43     72.56 o 
 -17   7  10      238.35      260.26     15.00 o 
 -15   7  10      173.07      252.12     24.82 o 
 -13   7  10     2824.64     2830.21    297.95 o 
 -11   7  10      838.86      866.96     34.27 o 
  -9   7  10      101.95      112.33     14.93 o 
  -7   7  10     2258.26     2332.10    103.31 o 
  -5   7  10     1100.97     1065.61     25.63 o 
  -3   7  10      310.51      314.72     17.08 o 
  -1   7  10     1518.92     1572.33     55.44 o 
   1   7  10       37.97       37.95     19.19 o 
   3   7  10     1770.30     1713.09     20.60 o 
   5   7  10      284.41      255.41     35.44 o 
   7   7  10       14.01       15.48     19.97 o 
   9   7  10       52.66       71.74     13.18 o 
  11   7  10      505.36      494.01     14.63 o 
  13   7  10      675.20      692.23     30.03 o 
  15   7  10      809.56      782.03     29.05 o 
  17   7  10        0.11       34.60     13.45 o 
  19   7  10      194.92      171.06     17.69 o 
  21   7  10        6.72       10.87     14.35 o 
 -26   8  10       67.80       77.72     28.18 o 
 -24   8  10       94.47       95.15     51.25 o 
 -22   8  10      123.07      166.51     29.38 o 
 -20   8  10      110.28      117.49     24.06 o 
 -18   8  10       38.99       20.00     16.74 o 
 -16   8  10      184.63      201.73     20.06 o 
 -14   8  10       40.82       51.68     23.81 o 
 -12   8  10       14.13       53.83     19.54 o 
 -10   8  10       13.70      -20.44     21.86 o 
  -8   8  10      865.12      932.09     53.31 o 
  -6   8  10      353.02      379.62     24.83 o 
  -4   8  10      346.81      328.41     18.31 o 
  -2   8  10       15.54       35.55     21.58 o 
   0   8  10      159.13      140.00     13.19 o 
   2   8  10       15.77       62.16     16.57 o 
   4   8  10      443.53      427.41     27.11 o 
   6   8  10      249.01      198.48     20.93 o 
   8   8  10       30.76       18.65     27.04 o 
  10   8  10      205.75      205.41     30.58 o 
  12   8  10      139.96      146.31     15.41 o 
  14   8  10      117.51      176.18     30.59 o 
  16   8  10      465.32      413.61     23.87 o 
  18   8  10      190.59      226.65     20.04 o 
  20   8  10        1.50       33.20     30.99 o 
 -23   9  10      138.35      175.56     84.81 o 
 -21   9  10       58.60       53.32     18.20 o 
 -19   9  10      134.90      170.71     18.37 o 
 -17   9  10        2.13       13.31     24.72 o 
 -15   9  10        3.72        7.54     20.46 o 
 -13   9  10       80.32      111.99     48.97 o 
 -11   9  10      350.46      315.85     29.00 o 
  -9   9  10        0.09        0.05     15.33 o 
  -7   9  10      422.72      512.51     54.10 o 
  -5   9  10      100.62      100.38     17.78 o 
  -3   9  10       88.78      136.30     16.97 o 
  -1   9  10       49.36       53.70     14.74 o 
   1   9  10      104.56      125.12     22.83 o 
   3   9  10      431.98      434.21     25.44 o 
   5   9  10      733.33      701.00     19.12 o 
   7   9  10      498.74      519.11     36.33 o 
   9   9  10      588.79      586.94     18.98 o 
  11   9  10       47.33       50.61     19.31 o 
  13   9  10       75.79      107.11     23.32 o 
  15   9  10       58.64       50.05     21.51 o 
 -18  10  10      328.62      292.60     33.56 o 
 -16  10  10      536.67      525.21     20.48 o 
 -14  10  10      354.59      401.57     48.97 o 
 -12  10  10       78.27      127.62     26.02 o 
 -10  10  10      149.27      160.87     16.91 o 
  -8  10  10        3.23       21.59     16.87 o 
  -6  10  10       67.14       44.87     16.22 o 
  -4  10  10      221.00      238.57     18.68 o 
  -2  10  10      178.13      197.93     24.02 o 
   0  10  10        2.70       52.94     17.64 o 
   2  10  10        1.93       23.74     17.78 o 
   4  10  10       41.88       55.24     37.52 o 
   6  10  10       34.25       72.69     17.84 o 
   8  10  10      133.47      107.10     22.37 o 
  10  10  10      129.74      140.89     17.59 o 
  -9  11  10       27.06        7.33     15.06 o 
  -7  11  10        0.46       25.01     14.84 o 
  -5  11  10       10.60       -2.62     20.96 o 
  -3  11  10       34.57       49.34     18.79 o 
  -1  11  10       43.69       30.60     18.91 o 
   1  11  10       25.42       35.67     18.63 o 
 -35   1  11       54.30       59.48     20.06 o 
 -33   1  11       14.23       25.55     20.00 o 
 -31   1  11      155.38      151.47     18.16 o 
 -29   1  11        3.37       25.76     17.08 o 
 -27   1  11        3.15       -8.68     17.55 o 
 -25   1  11      154.77      116.74     16.85 o 
 -23   1  11      116.89       94.12     15.12 o 
 -21   1  11      425.27      364.11     36.95 o 
 -19   1  11      168.49      175.74     18.82 o 
 -17   1  11      109.78      159.05     20.94 o 
 -15   1  11      239.29      226.88     21.24 o 
 -13   1  11       63.04       59.53     35.89 o 
 -11   1  11     1806.83     1905.57     49.95 o 
  -9   1  11      436.88      455.45     22.69 o 
  -7   1  11     3212.56     3039.55    111.25 o 
  -5   1  11      137.72      164.37     27.98 o 
  -3   1  11      149.83      152.31     33.04 o 
  -1   1  11      163.06      160.24     21.13 o 
   1   1  11     1146.54     1347.58     36.08 o 
   3   1  11       57.49       27.69     30.09 o 
   5   1  11       60.11       92.85     45.14 o 
   7   1  11     1590.60     1653.71     25.87 o 
   9   1  11      194.59      183.18     17.56 o 
  11   1  11     2067.10     2132.09     56.31 o 
  13   1  11     4414.47     4136.96     27.66 o 
  15   1  11       58.41       47.59     29.53 o 
  17   1  11      404.31      428.33     99.05 o 
  19   1  11       71.02       84.92     14.36 o 
  21   1  11      954.42      888.52     64.04 o 
  23   1  11        0.80       14.83     36.43 o 
  25   1  11        1.75       30.46     32.06 o 
  27   1  11       22.68       62.75     18.36 o 
 -36   2  11       12.25       20.53     54.54 o 
 -34   2  11        0.17       18.97     22.07 o 
 -32   2  11      437.81      400.72     23.72 o 
 -30   2  11      491.42      422.55     20.99 o 
 -28   2  11      391.54      470.41     24.36 o 
 -26   2  11      368.81      330.23     16.66 o 
 -24   2  11      129.64      137.24     18.19 o 
 -22   2  11      197.06      206.14     19.55 o 
 -20   2  11      531.56      492.55     16.43 o 
 -18   2  11      564.19      587.02     29.00 o 
 -16   2  11      203.98      243.41     18.65 o 
 -14   2  11      141.59      127.38     20.35 o 
 -12   2  11      328.62      355.90     21.65 o 
 -10   2  11     1450.45     1458.27     32.78 o 
  -8   2  11       24.39       65.04     17.16 o 
  -6   2  11        0.07       12.58     20.46 o 
  -4   2  11       89.23       71.10     32.16 o 
  -2   2  11      335.34      312.71     34.83 o 
   0   2  11     4116.44     4403.26     94.90 o 
   2   2  11     3303.82     3420.64    160.73 o 
   4   2  11      145.31      143.85     31.27 o 
   6   2  11       16.49       75.46     20.13 o 
   8   2  11     1571.57     1558.04     84.93 o 
  10   2  11      178.30      202.02     25.53 o 
  12   2  11      103.33      137.42     40.87 o 
  14   2  11       38.52       60.36     29.60 o 
  16   2  11       91.82      161.66     73.30 o 
  18   2  11      335.31      364.62     34.37 o 
  20   2  11      804.15      819.14     19.52 o 
  22   2  11      374.05      329.39     15.46 o 
  24   2  11      191.73      211.15     21.33 o 
  26   2  11       19.92       14.54     78.23 o 
  28   2  11       28.21       16.89     32.11 o 
 -35   3  11        3.52       12.47     22.28 o 
 -33   3  11        1.19       38.81     21.97 o 
 -31   3  11       49.16       60.46     17.75 o 
 -29   3  11        4.16       19.05     46.22 o 
 -27   3  11      484.05      453.29     18.61 o 
 -25   3  11      183.14      212.46     15.17 o 
 -23   3  11       44.49       63.03     19.94 o 
 -21   3  11        3.07       28.73     21.26 o 
 -19   3  11     1840.52     1827.78     57.80 o 
 -17   3  11     1693.48     1761.53     66.23 o 
 -15   3  11       11.87       30.36     15.46 o 
 -13   3  11       42.96       52.55     15.95 o 
 -11   3  11      149.13      157.08     28.13 o 
  -9   3  11      754.56      717.98     33.61 o 
  -7   3  11       21.29       -6.33     32.35 o 
  -5   3  11       12.34       41.16     23.71 o 
  -3   3  11      597.94      557.59     23.27 o 
  -1   3  11     1322.57     1340.99     27.59 o 
   1   3  11     2387.55     2367.75    133.29 o 
   3   3  11      181.81      191.45     17.14 o 
   5   3  11      205.01      268.86     49.04 o 
   7   3  11     1867.80     1826.59     30.22 o 
   9   3  11     1756.84     1712.94     28.23 o 
  11   3  11       42.83       42.14     29.55 o 
  13   3  11     1477.85     1436.62     48.50 o 
  15   3  11       12.46       38.47     20.08 o 
  17   3  11      420.59      475.89     20.97 o 
  19   3  11        0.02       32.34     19.88 o 
  21   3  11      157.44      159.42     15.09 o 
  23   3  11        0.01        0.00     30.86 o 
  25   3  11       24.88       76.63     17.81 o 
  27   3  11        3.86        8.85     31.74 o 
 -34   4  11      257.98      275.82     26.88 o 
 -32   4  11      611.04      533.69     53.37 o 
 -30   4  11      462.26      515.70     67.01 o 
 -28   4  11        0.03        8.77     17.18 o 
 -26   4  11       75.44       81.85     27.98 o 
 -24   4  11      248.76      274.09     44.85 o 
 -22   4  11      115.42      131.88     41.61 o 
 -20   4  11       72.92      116.32     25.11 o 
 -18   4  11      846.74      815.22     72.93 o 
 -16   4  11      356.57      410.39     22.71 o 
 -14   4  11      219.37      268.42     29.90 o 
 -12   4  11       44.39       64.65     11.84 o 
 -10   4  11      595.26      560.51     27.36 o 
  -8   4  11      720.09      634.12     18.92 o 
  -6   4  11     2772.11     2737.68     56.88 o 
  -4   4  11      301.90      286.32     44.16 o 
  -2   4  11       21.16       40.81     59.94 o 
   0   4  11      592.06      776.30     98.80 o 
   2   4  11      109.11      110.14     30.61 o 
   4   4  11       17.59       17.16     19.86 o 
   6   4  11      164.24      158.01     14.58 o 
   8   4  11      961.65      914.26     79.61 o 
  10   4  11     4526.79     4612.79    275.76 o 
  12   4  11     1964.38     2022.67     71.11 o 
  14   4  11     1222.00     1302.39     67.87 o 
  16   4  11      226.23      228.22     14.73 o 
  18   4  11       20.10       12.06     20.50 o 
  20   4  11        8.73        9.72     16.50 o 
  22   4  11       55.61       71.45     17.18 o 
  24   4  11      572.17      569.38     78.31 o 
  26   4  11      324.69      348.61     21.99 o 
 -33   5  11       79.95       51.56     19.12 o 
 -31   5  11        0.86       29.41     18.33 o 
 -29   5  11      921.56      910.80     27.05 o 
 -27   5  11      577.43      550.94     23.22 o 
 -25   5  11      312.91      356.58     29.58 o 
 -23   5  11        3.33       14.82     14.28 o 
 -21   5  11       28.64       60.92     19.92 o 
 -19   5  11        0.73       47.15     25.11 o 
 -17   5  11       32.35       94.09     19.96 o 
 -15   5  11       87.55      126.02     19.84 o 
 -13   5  11      363.90      346.42     14.88 o 
 -11   5  11      260.50      250.96     12.35 o 
  -9   5  11      529.25      500.10     24.35 o 
  -7   5  11      873.05      865.02     44.23 o 
  -5   5  11       13.88       11.95     19.88 o 
  -3   5  11      268.98      363.17     17.30 o 
  -1   5  11     7148.98     6693.59    254.45 o 
   1   5  11     2615.83     2539.99    111.96 o 
   3   5  11     2220.93     2236.06     69.25 o 
   5   5  11     1501.78     1415.11     92.69 o 
   7   5  11     1733.18     1673.35    120.60 o 
   9   5  11      129.77      175.59     15.50 o 
  11   5  11       42.58       67.08     21.46 o 
  13   5  11      161.19      202.26     14.60 o 
  15   5  11        1.05      -14.34     14.34 o 
  17   5  11      237.56      234.81     14.66 o 
  19   5  11      176.57      217.34     14.12 o 
  21   5  11      733.04      763.87     22.99 o 
  23   5  11      286.10      286.77     29.63 o 
  25   5  11       85.95      121.43     23.19 o 
 -30   6  11       71.49       63.54     21.65 o 
 -28   6  11       69.55       56.72     22.42 o 
 -26   6  11        0.74       53.16     21.57 o 
 -24   6  11        4.62        7.61     17.39 o 
 -22   6  11       41.98       28.75     26.09 o 
 -20   6  11       62.54       56.84     16.72 o 
 -18   6  11      145.63      177.17     41.41 o 
 -16   6  11      181.21      200.72     14.77 o 
 -14   6  11      292.32      287.09     15.92 o 
 -12   6  11       57.14       75.13     16.52 o 
 -10   6  11      834.66      914.98     19.51 o 
  -8   6  11      458.66      462.29     49.88 o 
  -6   6  11       53.43       45.81     20.08 o 
  -4   6  11      120.25      149.55     23.49 o 
  -2   6  11     1208.45     1178.50     19.97 o 
   0   6  11     1013.53      978.18     19.64 o 
   2   6  11      179.46      179.45     44.85 o 
   4   6  11      498.98      501.13     23.39 o 
   6   6  11       44.16       44.52     30.17 o 
   8   6  11       45.13       64.30     14.05 o 
  10   6  11      974.14      957.18     36.53 o 
  12   6  11     1167.90     1139.09     30.11 o 
  14   6  11       18.45       10.89     16.48 o 
  16   6  11       32.31       52.16     12.32 o 
  18   6  11      174.44      237.66     44.49 o 
  20   6  11       84.29       72.39     18.14 o 
  22   6  11       40.28       21.36     16.08 o 
 -29   7  11        0.69      -29.46     61.86 o 
 -27   7  11       63.38       69.88     41.90 o 
 -25   7  11       32.19       33.68     17.64 o 
 -23   7  11      167.34      149.93     21.73 o 
 -21   7  11      170.19      190.45     37.68 o 
 -19   7  11      136.29      164.10     17.34 o 
 -17   7  11      207.35      231.44     16.64 o 
 -15   7  11       23.96       41.45     38.74 o 
 -13   7  11       27.35       44.31     22.51 o 
 -11   7  11       12.23       16.55     17.63 o 
  -9   7  11      575.15      665.05     47.58 o 
  -7   7  11     1217.57     1236.82    102.85 o 
  -5   7  11      123.79      134.25     22.36 o 
  -3   7  11       95.43      131.14     33.68 o 
  -1   7  11      341.92      280.66     20.78 o 
   1   7  11       55.02       68.48     16.73 o 
   3   7  11       62.65       59.40     16.93 o 
   5   7  11       15.81       14.19     14.58 o 
   7   7  11      246.76      238.42     14.56 o 
   9   7  11      746.14      710.93     40.58 o 
  11   7  11      409.51      436.41     14.41 o 
  13   7  11      287.10      278.93     13.94 o 
  15   7  11      303.42      358.98     29.74 o 
  17   7  11       15.48       39.88     19.64 o 
  19   7  11      151.26      137.33     30.07 o 
  21   7  11       60.82       65.68     35.10 o 
 -26   8  11      318.59      342.08     23.46 o 
 -24   8  11      100.95      149.26     22.11 o 
 -22   8  11        9.30       35.00     65.76 o 
 -20   8  11      148.29      202.45     63.87 o 
 -18   8  11      184.97      183.55     17.32 o 
 -16   8  11       20.61       28.92     14.52 o 
 -14   8  11        9.43        7.74     16.49 o 
 -12   8  11       14.92       36.15     16.48 o 
 -10   8  11      502.85      580.13     28.57 o 
  -8   8  11      258.24      270.37     15.65 o 
  -6   8  11       55.30       18.07     19.98 o 
  -4   8  11      403.47      372.58     23.05 o 
  -2   8  11       21.46       49.14     20.38 o 
   0   8  11       71.83       78.48     22.37 o 
   2   8  11      563.45      589.95     18.13 o 
   4   8  11      512.10      547.92     16.36 o 
   6   8  11      364.22      336.13     15.64 o 
   8   8  11       24.15       27.60     14.99 o 
  10   8  11      193.26      173.85     17.87 o 
  12   8  11      102.53      133.63     15.48 o 
  14   8  11       15.36      -15.47     35.22 o 
  16   8  11        0.19        8.20     20.24 o 
  18   8  11       28.74       26.71     25.33 o 
 -21   9  11      168.82      227.12     18.96 o 
 -19   9  11       12.59       26.46     18.16 o 
 -17   9  11      114.62      132.28     18.21 o 
 -15   9  11       54.37      107.43     35.18 o 
 -13   9  11        0.67       11.60     17.24 o 
 -11   9  11       64.54      120.47     24.04 o 
  -9   9  11      107.41      181.65     33.41 o 
  -7   9  11       69.62       46.94     22.14 o 
  -5   9  11        6.02        2.86     20.98 o 
  -3   9  11       42.10       55.50     35.40 o 
  -1   9  11       72.70       48.28     20.79 o 
   1   9  11       87.30      128.13     17.49 o 
   3   9  11       47.32        4.71     28.73 o 
   5   9  11        5.74       17.00     17.32 o 
   7   9  11       65.71       81.52     17.78 o 
   9   9  11       12.89       47.36     23.59 o 
  11   9  11       15.44       72.61     30.79 o 
  13   9  11      183.36      182.62     24.23 o 
 -16  10  11        1.29       21.26     15.79 o 
 -14  10  11        0.29       19.05     30.83 o 
 -12  10  11       20.46       34.77     33.65 o 
 -10  10  11       84.47      110.04     20.03 o 
  -8  10  11       13.71       65.16     42.83 o 
  -6  10  11      120.49       72.57     24.23 o 
  -4  10  11       13.38      -21.60     43.67 o 
  -2  10  11        8.66       -3.45     19.81 o 
   0  10  11        0.98       23.12     15.17 o 
   2  10  11        0.31      -10.35     15.48 o 
   4  10  11        0.40       16.42     18.68 o 
   6  10  11        1.53      -16.94     18.35 o 
   8  10  11        4.44       35.73     18.42 o 
 -36   0  12        3.66       42.03     28.86 o 
 -34   0  12        0.07        2.45     24.52 o 
 -32   0  12       35.91       36.60     22.15 o 
 -30   0  12        0.53       -5.50     30.59 o 
 -28   0  12       31.12       11.39     28.67 o 
 -26   0  12       22.52       65.30     27.54 o 
 -24   0  12      732.38      603.17     33.83 o 
 -22   0  12      142.11      181.35     29.16 o 
 -20   0  12      221.47      246.26     29.16 o 
 -18   0  12       20.65       53.51     28.03 o 
 -16   0  12        0.35       22.39     28.43 o 
 -14   0  12     5009.22     4832.47     51.16 o 
 -12   0  12    36818.05    36272.70    112.62 o 
 -10   0  12     4273.60     4584.01     50.81 o 
  -8   0  12       70.00       50.47     30.09 o 
  -6   0  12       39.96       71.82     20.67 o 
  -4   0  12       28.92       96.86     21.21 o 
   0   0  12        8.41      -23.76     30.44 o 
   2   0  12      194.48      245.18     21.50 o 
   4   0  12     3746.07     3647.83     34.91 o 
   6   0  12      483.57      462.61     21.80 o 
   8   0  12     1398.45     1402.96     26.17 o 
  10   0  12     4491.57     4351.45     36.04 o 
  12   0  12      891.63      932.30     31.47 o 
  14   0  12       34.36      -27.84     27.84 o 
  16   0  12     1349.41     1310.27     32.40 o 
  18   0  12       29.46       46.93     19.24 o 
  20   0  12     1114.21     1182.18     32.94 o 
  22   0  12      114.75       97.50     30.93 o 
  24   0  12      429.13      453.48     24.25 o 
  26   0  12        7.03       36.92     32.35 o 
 -35   1  12       61.85       65.65     20.12 o 
 -33   1  12      318.88      323.05     20.98 o 
 -31   1  12      647.17      592.48     21.37 o 
 -29   1  12      175.99      178.46     17.82 o 
 -27   1  12      116.84      121.26     17.25 o 
 -25   1  12      579.89      540.96     19.52 o 
 -23   1  12      139.75      151.55     20.39 o 
 -21   1  12      114.87      141.27     20.55 o 
 -19   1  12      148.47      209.88     20.67 o 
 -17   1  12      273.42      283.58     21.13 o 
 -15   1  12      125.97      112.21     16.87 o 
 -13   1  12        9.53       26.57     29.24 o 
 -11   1  12      255.47      222.28     22.92 o 
  -9   1  12      735.52      718.17     29.33 o 
  -7   1  12     2024.73     2127.81     49.46 o 
  -5   1  12      399.95      478.87     22.59 o 
  -3   1  12     1126.68     1140.10     87.61 o 
  -1   1  12     4293.54     4790.20     95.02 o 
   1   1  12     5559.66     5779.40     50.13 o 
   3   1  12     1065.94      976.19     25.77 o 
   5   1  12       72.01       89.14     68.85 o 
   7   1  12      683.37      698.33     18.10 o 
   9   1  12      134.93      130.17     36.18 o 
  11   1  12       76.90      125.32     19.73 o 
  13   1  12      654.34      664.60     62.10 o 
  15   1  12       37.91       93.21     29.97 o 
  17   1  12        1.76       -1.33     38.29 o 
  19   1  12        2.06        0.37     20.24 o 
  21   1  12       13.93       59.77     27.84 o 
  23   1  12        1.96       -6.41     36.99 o 
  25   1  12      195.59      176.41     16.30 o 
 -34   2  12       65.37       68.81     26.14 o 
 -32   2  12      232.82      230.52     19.54 o 
 -30   2  12      263.27      281.05     20.89 o 
 -28   2  12        0.21       11.74     18.61 o 
 -26   2  12       25.63       18.64     18.04 o 
 -24   2  12       41.09       59.64     19.70 o 
 -22   2  12       14.36       30.24     14.89 o 
 -20   2  12      127.04      127.24     17.85 o 
 -18   2  12       23.22       27.73     19.70 o 
 -16   2  12        3.74       -9.02     19.10 o 
 -14   2  12      103.75      114.14     17.68 o 
 -12   2  12     1126.13     1134.11     17.90 o 
 -10   2  12     1062.60     1037.56     20.21 o 
  -8   2  12      758.27      887.43     19.55 o 
  -6   2  12      521.65      499.51     18.76 o 
  -4   2  12      336.24      267.43     22.27 o 
  -2   2  12       72.42       84.39     20.62 o 
   0   2  12      306.81      281.04     23.93 o 
   2   2  12     1169.16     1208.57     48.19 o 
   4   2  12      123.00      142.77     28.97 o 
   6   2  12        0.49       42.22     20.28 o 
   8   2  12      297.82      288.38     17.34 o 
  10   2  12       51.98       42.66     18.48 o 
  12   2  12      286.10      272.85     34.95 o 
  14   2  12      329.54      294.98     52.19 o 
  16   2  12      217.43      244.48     14.47 o 
  18   2  12       62.89       74.95     25.95 o 
  20   2  12      256.76      227.48     33.58 o 
  22   2  12       40.51       59.19     17.82 o 
  24   2  12      471.35      456.84     65.69 o 
  26   2  12       57.95       35.74     23.03 o 
 -33   3  12        0.03       17.64     22.32 o 
 -31   3  12       57.14       80.78     17.73 o 
 -29   3  12        0.10       12.80     21.02 o 
 -27   3  12      171.03      182.72     21.35 o 
 -25   3  12      268.07      302.34     21.12 o 
 -23   3  12       83.59      116.50     46.98 o 
 -21   3  12      241.32      219.41     15.57 o 
 -19   3  12        0.72       14.56     14.04 o 
 -17   3  12       60.47       49.16     15.58 o 
 -15   3  12     1086.92     1085.42     29.44 o 
 -13   3  12      188.61      196.25     17.01 o 
 -11   3  12     2858.55     3006.91     66.20 o 
  -9   3  12     1301.56     1340.27     32.43 o 
  -7   3  12        6.32       18.80     19.91 o 
  -5   3  12       36.63       62.03     16.46 o 
  -3   3  12      173.21      211.86     38.27 o 
  -1   3  12     1887.90     1747.87     20.51 o 
   1   3  12      357.17      360.24     21.25 o 
   3   3  12      434.17      433.32     43.96 o 
   5   3  12     1398.70     1386.51    112.45 o 
   7   3  12     2754.16     2726.82     90.26 o 
   9   3  12      330.99      336.05     20.94 o 
  11   3  12        4.65       14.61     19.99 o 
  13   3  12      361.78      334.73     56.31 o 
  15   3  12       56.80       39.05     22.07 o 
  17   3  12      177.11      163.27     18.36 o 
  19   3  12      486.16      453.92     71.21 o 
  21   3  12       78.65      141.92     24.99 o 
  23   3  12      130.47      166.38     22.43 o 
  25   3  12       90.27       98.84     22.60 o 
 -32   4  12       29.69       59.58     16.25 o 
 -30   4  12        2.24       34.14     21.42 o 
 -28   4  12       22.22       44.61     21.12 o 
 -26   4  12       65.51      103.72     27.69 o 
 -24   4  12       19.53       32.45     20.29 o 
 -22   4  12      354.03      429.75     21.70 o 
 -20   4  12      389.80      403.51     17.85 o 
 -18   4  12       17.13        3.55     15.97 o 
 -16   4  12        0.36       14.70     14.04 o 
 -14   4  12       14.19       40.19     15.32 o 
 -12   4  12      228.21      242.01     37.83 o 
 -10   4  12        0.49       11.41     17.44 o 
  -8   4  12       15.45       45.89     27.17 o 
  -6   4  12      667.81      605.86     17.90 o 
  -4   4  12      444.75      494.35     35.25 o 
  -2   4  12      268.96      258.04     27.91 o 
   0   4  12     1117.60     1093.44     30.36 o 
   2   4  12      130.42      175.04     20.07 o 
   4   4  12       74.75       72.35     49.56 o 
   6   4  12       34.68       42.03     15.97 o 
   8   4  12       13.49       27.62     22.80 o 
  10   4  12      200.34      196.92     21.38 o 
  12   4  12      191.06      202.14     24.03 o 
  14   4  12      149.37      198.25     25.40 o 
  16   4  12       32.64       59.01     12.86 o 
  18   4  12      128.77      146.52     21.34 o 
  20   4  12      118.29       88.73     59.48 o 
  22   4  12        0.36       39.56     48.87 o 
  24   4  12       28.43       47.19     52.85 o 
 -31   5  12        0.57       26.61     22.78 o 
 -29   5  12        5.15       21.30     27.79 o 
 -27   5  12       25.62       29.42     26.09 o 
 -25   5  12      164.34      144.34     15.48 o 
 -23   5  12      109.27      143.84     47.84 o 
 -21   5  12        9.44       38.68     14.23 o 
 -19   5  12        4.65       25.69     32.79 o 
 -17   5  12      128.23      183.20     30.29 o 
 -15   5  12       27.35       23.33     20.02 o 
 -13   5  12       11.95       10.30     13.38 o 
 -11   5  12       52.61       86.00     20.72 o 
  -9   5  12       43.81       71.62     16.77 o 
  -7   5  12        0.48       27.21     16.45 o 
  -5   5  12       49.68       55.70     38.10 o 
  -3   5  12      161.08      149.48     17.02 o 
  -1   5  12      970.19      916.41     24.20 o 
   1   5  12      272.87      303.98     15.08 o 
   3   5  12        0.56      -15.88     30.02 o 
   5   5  12      419.73      382.18     39.03 o 
   7   5  12      548.66      573.37     47.87 o 
   9   5  12       37.49       42.18     71.53 o 
  11   5  12       25.15       33.32     16.50 o 
  13   5  12       16.01       26.67     14.25 o 
  15   5  12        0.08       -8.76     16.65 o 
  17   5  12        5.97       -6.86     12.17 o 
  19   5  12       12.88       16.78     23.49 o 
  21   5  12        6.41      -10.98     15.55 o 
  23   5  12       63.86       79.92     18.91 o 
 -30   6  12       66.60       67.95     22.89 o 
 -28   6  12       35.14      107.99     22.53 o 
 -26   6  12      187.98      219.20     42.27 o 
 -24   6  12       26.64       56.80     17.17 o 
 -22   6  12      158.32      271.56     57.24 o 
 -20   6  12      444.93      485.07     17.88 o 
 -18   6  12      127.17      184.95     53.34 o 
 -16   6  12      102.35      111.60     47.87 o 
 -14   6  12      284.56      258.55     29.85 o 
 -12   6  12      180.50      179.14     12.44 o 
 -10   6  12      140.94      120.55     17.58 o 
  -8   6  12       22.05       12.24     17.26 o 
  -6   6  12      762.47      720.28     38.42 o 
  -4   6  12      425.22      376.38     20.93 o 
  -2   6  12       28.88        7.10     20.20 o 
   0   6  12      648.62      629.52     21.58 o 
   2   6  12      400.74      373.03     17.14 o 
   4   6  12      519.77      421.09     18.34 o 
   6   6  12      385.14      344.97     23.03 o 
   8   6  12      132.66      133.96     34.59 o 
  10   6  12      161.78      192.55     32.60 o 
  12   6  12       14.44        8.08     14.86 o 
  14   6  12        8.98      -18.44     18.44 o 
  16   6  12      256.04      274.84     18.88 o 
  18   6  12      337.49      343.66     18.81 o 
  20   6  12      395.66      378.43     19.46 o 
 -27   7  12      112.65      146.71     22.94 o 
 -25   7  12      300.18      301.53     47.96 o 
 -23   7  12        3.48       -0.57     29.87 o 
 -21   7  12      107.22      133.54     18.75 o 
 -19   7  12       36.92       61.03     20.71 o 
 -17   7  12        0.62       59.86     22.66 o 
 -15   7  12       10.27       26.47     39.64 o 
 -13   7  12        2.77        5.28     20.06 o 
 -11   7  12      707.60      824.81     59.23 o 
  -9   7  12      562.33      560.23     19.19 o 
  -7   7  12      136.94      115.25     18.03 o 
  -5   7  12       38.17       45.21     19.74 o 
  -3   7  12       54.76      106.50     44.48 o 
  -1   7  12       37.02       56.23     36.65 o 
   1   7  12     1579.10     1504.84     21.46 o 
   3   7  12     1371.76     1198.54     20.84 o 
   5   7  12       16.59        7.02     20.50 o 
   7   7  12       14.56       33.58     16.86 o 
   9   7  12      206.07      229.58     27.17 o 
  11   7  12      573.50      574.54     17.89 o 
  13   7  12        2.80      -15.26     15.26 o 
  15   7  12       27.93       60.44     19.23 o 
  17   7  12      124.01       86.53     13.27 o 
 -24   8  12        9.95      -11.30     28.28 o 
 -22   8  12       14.02       52.92     19.83 o 
 -20   8  12       24.73       14.37     32.75 o 
 -18   8  12      217.71      186.97     22.09 o 
 -16   8  12        1.38      -16.06     28.18 o 
 -14   8  12      922.23      856.38    152.44 o 
 -12   8  12     1041.01     1047.00     44.00 o 
 -10   8  12      973.39      985.17     35.67 o 
  -8   8  12        5.32      -14.15     29.55 o 
  -6   8  12      250.67      231.08     21.21 o 
  -4   8  12       25.80       27.31     16.43 o 
  -2   8  12      101.54      107.43     21.12 o 
   0   8  12       58.62       73.64     35.74 o 
   2   8  12       51.14       58.74     20.99 o 
   4   8  12        0.69        5.45     16.99 o 
   6   8  12      145.78      158.27     16.99 o 
   8   8  12        7.32       -3.80     27.12 o 
  10   8  12       91.02      147.10     15.34 o 
  12   8  12        3.10       10.52     15.54 o 
  14   8  12        3.33        9.92     15.73 o 
 -19   9  12        4.15       48.17     28.01 o 
 -17   9  12      120.82      137.05     15.64 o 
 -15   9  12       37.36       18.24     36.85 o 
 -13   9  12       55.27       87.66     21.55 o 
 -11   9  12      213.83      194.46     16.97 o 
  -9   9  12      129.05      133.09     25.14 o 
  -7   9  12      156.45      142.84     23.72 o 
  -5   9  12      245.07      233.54     33.95 o 
  -3   9  12      419.50      421.70     28.28 o 
  -1   9  12      516.40      560.11     50.69 o 
   1   9  12      326.73      274.38     22.53 o 
   3   9  12      105.31       80.95     17.99 o 
   5   9  12       23.92       44.14     17.82 o 
   7   9  12      217.87      195.32     31.83 o 
   9   9  12       67.76       76.07     15.73 o 
  11   9  12       27.48        8.72     18.37 o 
 -12  10  12      331.66      385.58     65.64 o 
 -10  10  12       77.78      100.23     24.15 o 
  -8  10  12      507.82      538.81     83.04 o 
  -6  10  12      309.33      293.18     25.80 o 
  -4  10  12        7.69       36.69     18.12 o 
  -2  10  12        1.13       10.99     21.11 o 
   0  10  12        0.67      -33.52     35.25 o 
   2  10  12       94.15       72.24     16.52 o 
   4  10  12      345.11      303.75     20.64 o 
 -33   1  13       65.39       80.47     21.37 o 
 -31   1  13        6.94       30.49     19.11 o 
 -29   1  13        5.39        2.59     21.44 o 
 -27   1  13        0.18       -6.36     20.74 o 
 -25   1  13       26.13       42.09     22.71 o 
 -23   1  13       36.94        9.71     20.15 o 
 -21   1  13       30.08       34.59     20.64 o 
 -19   1  13        5.59        5.92     20.13 o 
 -17   1  13       38.32       47.43     19.77 o 
 -15   1  13     1890.42     1802.50     26.63 o 
 -13   1  13     2863.33     2951.76    104.84 o 
 -11   1  13     3025.79     3070.71     36.28 o 
  -9   1  13     1746.14     1790.57     26.06 o 
  -7   1  13      167.34      149.86     22.29 o 
  -5   1  13     2556.55     2581.76     65.46 o 
  -3   1  13        2.97       35.78     35.03 o 
  -1   1  13      505.49      452.71     78.40 o 
   1   1  13      835.89      916.72     29.26 o 
   3   1  13      432.13      456.00     26.04 o 
   5   1  13       59.22       58.35     16.03 o 
   7   1  13       97.00      117.50     14.22 o 
   9   1  13       99.60      172.86     16.56 o 
  11   1  13       55.26       35.59     13.75 o 
  13   1  13       12.31        4.11     15.52 o 
  15   1  13       27.92       -7.30     37.02 o 
  17   1  13      866.80      763.46     28.03 o 
  19   1  13        0.04      -20.68     20.68 o 
  21   1  13      173.91      205.79     18.53 o 
  23   1  13      542.68      481.64     55.21 o 
  25   1  13        7.56      -12.56     41.41 o 
 -34   2  13       40.81       13.31     36.13 o 
 -32   2  13      236.64      242.01     23.66 o 
 -30   2  13       62.23       49.93     20.76 o 
 -28   2  13      137.87      137.20     23.68 o 
 -26   2  13     1084.03     1013.53     41.60 o 
 -24   2  13     1139.94     1187.92     49.91 o 
 -22   2  13      142.29      161.33     22.85 o 
 -20   2  13      236.32      219.35     21.55 o 
 -18   2  13      385.92      367.98     21.64 o 
 -16   2  13      332.64      338.64     17.53 o 
 -14   2  13        0.01       12.43     13.50 o 
 -12   2  13      560.36      500.01     17.89 o 
 -10   2  13      261.48      267.27     17.72 o 
  -8   2  13      830.96      815.95     60.17 o 
  -6   2  13      206.33      248.26     20.90 o 
  -4   2  13      392.31      433.75     20.94 o 
  -2   2  13     1882.46     1867.35     22.47 o 
   0   2  13       51.98       64.75     19.80 o 
   2   2  13       42.46       65.81     26.34 o 
   4   2  13        6.06       18.40     27.30 o 
   6   2  13     1085.99     1080.95     49.88 o 
   8   2  13     1944.43     1776.63     19.71 o 
  10   2  13       10.42       62.84     13.76 o 
  12   2  13      165.15      209.64     29.21 o 
  14   2  13      380.60      426.52     20.90 o 
  16   2  13      203.47      225.61     20.34 o 
  18   2  13        2.85       26.85     39.15 o 
  20   2  13       47.33       37.16     23.59 o 
  22   2  13      500.99      420.11     37.39 o 
  24   2  13       65.71      152.67     22.79 o 
 -33   3  13        0.00       22.04     22.27 o 
 -31   3  13        6.97       25.85     17.96 o 
 -29   3  13        6.24       41.31     17.44 o 
 -27   3  13        7.85       35.06     17.06 o 
 -25   3  13      283.75      273.04     25.36 o 
 -23   3  13      240.88      301.50     21.18 o 
 -21   3  13       54.55       74.67     17.19 o 
 -19   3  13       58.21       23.34     19.63 o 
 -17   3  13      242.32      262.99     16.43 o 
 -15   3  13      239.59      249.17     15.74 o 
 -13   3  13      161.96      173.88     17.70 o 
 -11   3  13       11.39       -3.19     19.15 o 
  -9   3  13      866.95      881.07     23.31 o 
  -7   3  13      347.16      337.00     32.38 o 
  -5   3  13      149.10      141.33     15.81 o 
  -3   3  13       50.66       82.88     19.82 o 
  -1   3  13        8.00       46.47     39.67 o 
   1   3  13       15.55       25.06     45.07 o 
   3   3  13      301.59      343.25     61.00 o 
   5   3  13      101.50      156.90     20.86 o 
   7   3  13       50.09      123.44     19.91 o 
   9   3  13       85.85      115.82     14.06 o 
  11   3  13      555.68      511.74     33.41 o 
  13   3  13      490.26      460.81     17.92 o 
  15   3  13       71.46       93.59     30.36 o 
  17   3  13      133.93      174.20     38.51 o 
  19   3  13      643.36      581.02     37.88 o 
  21   3  13      167.89      186.35     22.83 o 
  23   3  13      185.38      176.79     28.55 o 
 -32   4  13        0.06      -17.03     18.58 o 
 -30   4  13       15.71       43.35     24.69 o 
 -28   4  13       41.64       91.61     21.75 o 
 -26   4  13      105.96       79.71     17.60 o 
 -24   4  13      101.47      121.23     17.43 o 
 -22   4  13        9.18       42.54     16.28 o 
 -20   4  13      330.22      333.71     44.77 o 
 -18   4  13     1722.28     1689.81     78.56 o 
 -16   4  13     1165.92     1147.83     23.97 o 
 -14   4  13      853.89      880.69     27.92 o 
 -12   4  13       44.29       33.12     14.85 o 
 -10   4  13      532.37      511.36     16.09 o 
  -8   4  13       16.95       13.61     16.54 o 
  -6   4  13       90.27       46.76     19.90 o 
  -4   4  13      251.93      190.58     20.79 o 
  -2   4  13      144.25      148.03     19.58 o 
   0   4  13        1.40      -16.06     28.23 o 
   2   4  13      174.58      184.82     15.22 o 
   4   4  13      489.62      523.47     21.15 o 
   6   4  13       22.45       37.20     16.07 o 
   8   4  13     1260.36     1202.90     63.40 o 
  10   4  13      451.74      363.48     13.02 o 
  12   4  13       15.31       44.74     27.70 o 
  14   4  13       28.53       37.92     16.85 o 
  16   4  13      260.96      282.80     29.70 o 
  18   4  13      216.66      202.01     20.73 o 
  20   4  13      132.48      132.79     27.93 o 
  22   4  13        0.17       15.61     32.57 o 
 -31   5  13      233.37      213.56     34.37 o 
 -29   5  13      143.48      140.34     49.46 o 
 -27   5  13      246.32      241.48     19.22 o 
 -25   5  13      558.64      612.48     20.13 o 
 -23   5  13      707.24      720.46    120.65 o 
 -21   5  13       92.29      143.23     18.41 o 
 -19   5  13        4.94       -7.54     18.93 o 
 -17   5  13        0.03      -21.65     21.65 o 
 -15   5  13      151.00      131.52     17.20 o 
 -13   5  13      684.25      653.30     34.86 o 
 -11   5  13      387.15      346.19     19.29 o 
  -9   5  13      905.55      898.17     57.15 o 
  -7   5  13      979.35      984.85     38.34 o 
  -5   5  13     1151.17     1050.94     68.66 o 
  -3   5  13      226.08      285.75     20.40 o 
  -1   5  13      670.14      598.45     32.89 o 
   1   5  13       37.03       43.12     16.11 o 
   3   5  13      309.44      317.70     31.96 o 
   5   5  13        1.20      -21.24     36.85 o 
   7   5  13       18.10      -15.45     16.67 o 
   9   5  13      140.96      123.12     20.79 o 
  11   5  13      123.77      117.78     21.33 o 
  13   5  13      322.53      316.35     26.97 o 
  15   5  13        0.22       13.35     13.43 o 
  17   5  13       43.86       45.34     13.56 o 
  19   5  13      133.39      168.78     20.79 o 
  21   5  13      535.84      495.75     19.77 o 
 -28   6  13       23.50       52.24     20.42 o 
 -26   6  13      518.98      512.63     17.74 o 
 -24   6  13      315.77      350.97     19.20 o 
 -22   6  13       83.65       64.07     29.95 o 
 -20   6  13       18.92       40.15     17.06 o 
 -18   6  13      105.55      111.83     21.01 o 
 -16   6  13      222.17      287.77     57.17 o 
 -14   6  13     1139.78     1090.78     23.21 o 
 -12   6  13      675.49      698.02     22.44 o 
 -10   6  13       61.05       73.86     17.79 o 
  -8   6  13        0.06       39.94     25.11 o 
  -6   6  13      230.84      181.83     20.53 o 
  -4   6  13       30.24       65.18     19.56 o 
  -2   6  13       18.17       31.59     19.51 o 
   0   6  13      783.43      751.53     26.98 o 
   2   6  13      460.18      426.88     20.37 o 
   4   6  13        4.52       48.86     16.79 o 
   6   6  13       23.37       16.06     35.25 o 
   8   6  13        1.80      -10.41     30.09 o 
  10   6  13      172.40      219.39     25.65 o 
  12   6  13       86.49      103.73     15.31 o 
  14   6  13       97.35      111.80     20.07 o 
  16   6  13       29.22       25.88     17.30 o 
  18   6  13       62.68       60.06     14.53 o 
 -25   7  13        9.67      -22.34     22.34 o 
 -23   7  13       32.19       48.46     17.95 o 
 -21   7  13        0.06      -23.77     43.50 o 
 -19   7  13        0.80        4.50     17.05 o 
 -17   7  13      130.33      166.33     14.87 o 
 -15   7  13      513.60      533.11     50.54 o 
 -13   7  13      203.73      210.40     24.43 o 
 -11   7  13      379.29      399.10     20.25 o 
  -9   7  13       70.05       27.64     24.47 o 
  -7   7  13      229.79      201.48     21.23 o 
  -5   7  13      477.35      423.29     21.47 o 
  -3   7  13       26.43       58.02     19.96 o 
  -1   7  13        8.38       13.60     14.72 o 
   1   7  13      224.71      258.30     59.28 o 
   3   7  13       88.62       91.47     21.05 o 
   5   7  13       15.20       18.51     17.06 o 
   7   7  13       54.08       78.82     23.91 o 
   9   7  13       14.21      -19.71     21.50 o 
  11   7  13        0.03      -17.72     17.72 o 
  13   7  13      242.10      238.76     24.13 o 
  15   7  13      135.64      167.74     31.52 o 
 -22   8  13       35.34      129.35     22.46 o 
 -20   8  13       57.38       72.19     18.68 o 
 -18   8  13       52.77       75.57     17.97 o 
 -16   8  13       58.81       86.78     24.15 o 
 -14   8  13      111.18      119.54     17.65 o 
 -12   8  13      125.12      176.96     26.47 o 
 -10   8  13       39.95       -6.58     42.32 o 
  -8   8  13      198.97      185.61     22.09 o 
  -6   8  13      125.31      140.67     26.98 o 
  -4   8  13      383.46      342.18     18.39 o 
  -2   8  13       84.39      115.51     21.27 o 
   0   8  13      312.47      259.31     22.12 o 
   2   8  13       87.04       69.44     17.56 o 
   4   8  13       72.27       75.98     41.14 o 
   6   8  13      271.07      261.41     18.62 o 
   8   8  13      156.35      145.07     22.04 o 
  10   8  13        0.23      -17.92     17.92 o 
  12   8  13        3.10       38.51     22.32 o 
 -17   9  13      120.86      164.65     18.57 o 
 -15   9  13        5.93       32.62     15.93 o 
 -13   9  13        2.96       25.63     30.73 o 
 -11   9  13        2.46        0.55     26.43 o 
  -9   9  13        7.15       12.15     19.07 o 
  -7   9  13      405.28      328.72     23.70 o 
  -5   9  13       27.71       22.56     24.35 o 
  -3   9  13       58.82       37.20     17.84 o 
  -1   9  13        1.28       27.50     22.10 o 
   1   9  13        0.83      -28.24     63.77 o 
   3   9  13       49.77       72.59     25.41 o 
   5   9  13       13.26       39.31     18.18 o 
   7   9  13       47.34       39.36     29.68 o 
 -32   0  14      163.00      206.49     33.38 o 
 -30   0  14       71.35       25.04     31.08 o 
 -28   0  14      162.00      168.00     30.98 o 
 -26   0  14       28.30       37.95     29.75 o 
 -24   0  14       28.11       30.05     28.87 o 
 -22   0  14     1201.03     1144.28     35.10 o 
 -20   0  14      438.60      482.94     32.01 o 
 -18   0  14       13.47       56.56     29.11 o 
 -16   0  14        0.32       -0.98     19.98 o 
 -14   0  14     1142.40     1136.77     34.46 o 
 -12   0  14     1700.02     1721.34     36.28 o 
 -10   0  14      275.70      194.51     21.70 o 
  -8   0  14      662.50      701.85     23.61 o 
  -6   0  14       61.55       91.56     20.03 o 
  -4   0  14      690.80      786.83     23.47 o 
  -2   0  14     1159.53     1162.92     21.16 o 
   0   0  14      121.91      177.72     19.93 o 
   2   0  14      377.73      436.10     29.41 o 
   4   0  14      214.59      201.24     20.52 o 
   6   0  14        0.97       25.04     19.64 o 
   8   0  14      524.57      639.06     29.70 o 
  10   0  14     2849.49     2742.44     38.20 o 
  12   0  14      933.77      991.55     32.11 o 
  14   0  14       63.10       87.24     28.18 o 
  16   0  14      324.16      323.04     21.70 o 
  18   0  14        4.10       55.18     28.82 o 
  20   0  14      105.90       70.30     21.50 o 
  22   0  14       67.44        6.38     32.70 o 
 -33   1  14       43.87       87.34     25.64 o 
 -31   1  14       30.45       58.66     24.58 o 
 -29   1  14       47.95       62.54     24.48 o 
 -27   1  14      197.91      189.61     24.48 o 
 -25   1  14      373.28      388.16     24.19 o 
 -23   1  14      454.37      423.40     22.50 o 
 -21   1  14       87.82       85.13     20.74 o 
 -19   1  14        1.27        3.65     19.77 o 
 -17   1  14      396.77      338.90     21.74 o 
 -15   1  14      445.90      385.07     18.19 o 
 -13   1  14      117.56      174.75     53.93 o 
 -11   1  14       58.00       70.73     20.25 o 
  -9   1  14        2.89       19.66     27.20 o 
  -7   1  14       16.98       21.44     16.22 o 
  -5   1  14       38.54       81.05     15.89 o 
  -3   1  14      211.37      268.25     20.32 o 
  -1   1  14       42.26       60.43     17.05 o 
   1   1  14       59.77       93.82     16.33 o 
   3   1  14      162.75      193.25     36.85 o 
   5   1  14      885.98      905.98     79.19 o 
   7   1  14      300.95      342.24     31.17 o 
   9   1  14        0.02       48.08     24.62 o 
  11   1  14      116.58      142.21     16.17 o 
  13   1  14       13.50       18.82     26.85 o 
  15   1  14        5.54       48.79     30.17 o 
  17   1  14      206.51      252.59     21.50 o 
  19   1  14      374.68      387.34     18.90 o 
  21   1  14      328.73      294.12     19.63 o 
  23   1  14      276.18      322.57     35.35 o 
 -32   2  14        3.02        1.43     22.74 o 
 -30   2  14      151.52      134.70     27.35 o 
 -28   2  14      179.86      152.52     22.95 o 
 -26   2  14       25.00       37.82     28.79 o 
 -24   2  14       83.60       70.51     26.31 o 
 -22   2  14        3.21        8.25     22.67 o 
 -20   2  14      103.64      100.19     18.02 o 
 -18   2  14       25.14       33.09     14.81 o 
 -16   2  14       17.87       53.35     21.35 o 
 -14   2  14      289.85      306.11     17.75 o 
 -12   2  14      360.65      384.16     15.81 o 
 -10   2  14       85.96      105.83     16.26 o 
  -8   2  14        8.83       12.02     16.17 o 
  -6   2  14      388.32      406.56     17.23 o 
  -4   2  14      381.60      447.35     17.48 o 
  -2   2  14      233.75      247.86     20.63 o 
   0   2  14       28.14       94.04     19.16 o 
   2   2  14        7.92       31.84     45.14 o 
   4   2  14     1187.47     1083.35     19.39 o 
   6   2  14      545.41      637.51     15.70 o 
   8   2  14       20.09       81.72     19.99 o 
  10   2  14      202.32      150.59     35.35 o 
  12   2  14       29.79       80.33     19.58 o 
  14   2  14      416.38      443.49     21.13 o 
  16   2  14       24.95       21.87     21.24 o 
  18   2  14      150.24      152.73     48.77 o 
  20   2  14      328.72      324.21     17.04 o 
  22   2  14       76.36       86.24     16.23 o 
 -31   3  14       11.16        6.46     31.76 o 
 -29   3  14       32.75       34.07     40.09 o 
 -27   3  14       15.44       11.95     21.31 o 
 -25   3  14       18.69       15.12     20.97 o 
 -23   3  14       29.67       19.12     23.21 o 
 -21   3  14      332.12      292.60     22.58 o 
 -19   3  14      643.87      626.52     18.93 o 
 -17   3  14      150.45      182.22     17.95 o 
 -15   3  14      202.03      209.60     19.75 o 
 -13   3  14       40.96       56.98     16.86 o 
 -11   3  14      215.83      200.11     18.79 o 
  -9   3  14      163.04      163.08     14.36 o 
  -7   3  14      328.68      322.48     17.15 o 
  -5   3  14      233.76      205.38     16.96 o 
  -3   3  14      261.72      328.36     24.67 o 
  -1   3  14      139.22      132.65     16.46 o 
   1   3  14      494.82      455.08     48.16 o 
   3   3  14       28.78       33.70     14.17 o 
   5   3  14        0.02      -19.51     19.51 o 
   7   3  14      252.62      273.75     14.96 o 
   9   3  14      952.35      956.87     28.06 o 
  11   3  14      394.74      354.50     15.42 o 
  13   3  14      187.27      153.19     20.92 o 
  15   3  14       75.05      138.18     21.03 o 
  17   3  14       14.61       83.97     39.55 o 
  19   3  14        1.19       50.45     26.78 o 
  21   3  14       39.93       40.06     71.92 o 
 -30   4  14      151.22      168.93     21.13 o 
 -28   4  14       14.13       15.63     17.86 o 
 -26   4  14      218.67      196.60     21.13 o 
 -24   4  14        0.10       35.20     20.90 o 
 -22   4  14        1.73      -20.95     20.95 o 
 -20   4  14       95.43       53.91     20.77 o 
 -18   4  14       25.41       41.70     21.31 o 
 -16   4  14       31.86       -3.99     20.17 o 
 -14   4  14       39.96       55.59     16.96 o 
 -12   4  14      225.53      219.26     17.30 o 
 -10   4  14      138.23      179.32     31.60 o 
  -8   4  14      253.79      253.41     20.84 o 
  -6   4  14       90.38       83.68     46.57 o 
  -4   4  14        0.10       -9.96     20.00 o 
  -2   4  14       40.56       55.93     16.43 o 
   0   4  14      228.11      277.80     16.91 o 
   2   4  14      784.69      726.28     22.36 o 
   4   4  14        1.34       -1.58     45.78 o 
   6   4  14       71.69       86.53     16.87 o 
   8   4  14        0.16       51.48     20.33 o 
  10   4  14        5.10       16.91     27.87 o 
  12   4  14      239.26      256.32     17.94 o 
  14   4  14        0.01        6.94     28.32 o 
  16   4  14       32.06       73.29     15.63 o 
  18   4  14        0.38       23.90     13.95 o 
  20   4  14      191.40      242.04     22.02 o 
 -29   5  14       29.72       44.45     18.66 o 
 -27   5  14       12.55       96.18     43.25 o 
 -25   5  14      109.41       94.15     18.66 o 
 -23   5  14        8.45       50.42     29.21 o 
 -21   5  14       21.00       -6.48     20.55 o 
 -19   5  14       35.11      103.64     29.06 o 
 -17   5  14        5.08       -2.45     28.38 o 
 -15   5  14        0.11       20.82     16.23 o 
 -13   5  14       13.66       10.58     17.78 o 
 -11   5  14        7.55       18.20     16.14 o 
  -9   5  14      112.83      140.36     34.24 o 
  -7   5  14       69.46       47.24     20.35 o 
  -5   5  14        2.67      -15.01     20.18 o 
  -3   5  14       75.26      134.65     20.32 o 
  -1   5  14        3.53        9.55     59.62 o 
   1   5  14      117.76      137.43     14.39 o 
   3   5  14       17.84       25.37     20.06 o 
   5   5  14       70.20       54.12     24.40 o 
   7   5  14       97.25      103.04     25.41 o 
   9   5  14        0.41        5.60     16.77 o 
  11   5  14        0.36       44.15     16.72 o 
  13   5  14        2.89       23.01     15.14 o 
  15   5  14       23.29       15.87     24.18 o 
  17   5  14        2.72       10.68     12.86 o 
  19   5  14        5.19       -9.52     32.25 o 
 -26   6  14      102.68      143.13     22.79 o 
 -24   6  14        7.66       28.65     24.38 o 
 -22   6  14        0.07      -10.44     15.10 o 
 -20   6  14      177.18      212.94     21.28 o 
 -18   6  14      163.86      205.89     15.60 o 
 -16   6  14       39.26       54.20     29.65 o 
 -14   6  14      469.65      443.25     19.03 o 
 -12   6  14      603.64      569.16     21.66 o 
 -10   6  14      155.16      122.20     18.57 o 
  -8   6  14      199.35      143.86     16.78 o 
  -6   6  14        0.12      -31.15     31.15 o 
  -4   6  14       18.75       33.29     17.01 o 
  -2   6  14        4.80       -9.67     20.21 o 
   0   6  14        0.14       -4.75     14.38 o 
   2   6  14     1173.43     1013.33    138.79 o 
   4   6  14      464.87      440.35     56.14 o 
   6   6  14       73.73       61.76     21.05 o 
   8   6  14       65.12      100.03     46.10 o 
  10   6  14       35.28       40.97     17.05 o 
  12   6  14      360.91      329.91     31.85 o 
  14   6  14        0.01       35.44     17.80 o 
  16   6  14       22.77       49.28     23.36 o 
 -23   7  14      175.90      158.88     18.42 o 
 -21   7  14      129.14      162.96     18.41 o 
 -19   7  14      128.04      168.03     20.40 o 
 -17   7  14      415.02      444.45     33.09 o 
 -15   7  14      483.65      515.49     32.40 o 
 -13   7  14       35.88       41.04     22.24 o 
 -11   7  14      595.63      586.17     39.35 o 
  -9   7  14      315.03      338.73     19.61 o 
  -7   7  14      100.72      100.06     20.72 o 
  -5   7  14      249.29      252.23     21.30 o 
  -3   7  14        5.36       26.86     14.38 o 
  -1   7  14      744.46      709.70     34.66 o 
   1   7  14      440.44      391.65     27.08 o 
   3   7  14       13.77       22.49     17.16 o 
   5   7  14        4.01       33.80     17.62 o 
   7   7  14       73.26       78.32     21.92 o 
   9   7  14      194.25      163.60     22.59 o 
  11   7  14      235.54      188.89     19.27 o 
  13   7  14       44.80        2.82     28.40 o 
 -20   8  14       47.97       50.91     20.01 o 
 -18   8  14       19.75       73.44     27.20 o 
 -16   8  14       19.40      -31.57     31.57 o 
 -14   8  14      101.83       99.17     31.76 o 
 -12   8  14      366.38      366.54     19.98 o 
 -10   8  14      198.90      211.13     20.05 o 
  -8   8  14       43.85       27.67     29.38 o 
  -6   8  14       78.73      102.54     28.30 o 
  -4   8  14       82.54        4.11     41.29 o 
  -2   8  14        0.03        4.50     17.45 o 
   0   8  14       65.33       35.91     22.05 o 
   2   8  14        3.28       -5.94     29.43 o 
   4   8  14      137.35      154.29     37.31 o 
   6   8  14       23.37       66.63     18.03 o 
   8   8  14       76.36      109.87     22.44 o 
 -13   9  14       73.23       82.53     32.70 o 
 -11   9  14      122.41      146.89     24.32 o 
  -9   9  14       81.08       82.76     25.54 o 
  -7   9  14       21.20       55.33     19.14 o 
  -5   9  14       13.45       31.02     31.08 o 
  -3   9  14       55.78       86.66     23.07 o 
  -1   9  14       43.02       -9.33     32.33 o 
   1   9  14      167.42      161.44     19.12 o 
   3   9  14      112.79      127.11     23.07 o 
 -31   1  15       36.16       49.28     25.66 o 
 -29   1  15        3.93       46.55     24.33 o 
 -27   1  15       19.96       36.65     21.56 o 
 -25   1  15       69.03       46.05     21.44 o 
 -23   1  15        0.34       31.91     21.08 o 
 -21   1  15      146.83      180.05     23.01 o 
 -19   1  15       10.04       18.63     20.31 o 
 -17   1  15        2.66       -7.48     22.18 o 
 -15   1  15      289.71      265.71     18.87 o 
 -13   1  15      673.32      713.05     35.62 o 
 -11   1  15        1.87       -2.32     16.23 o 
  -9   1  15      591.44      576.17     18.01 o 
  -7   1  15      168.07      195.73     14.43 o 
  -5   1  15       41.63       41.74     15.21 o 
  -3   1  15      107.55       96.64     25.71 o 
  -1   1  15      157.85      201.28     21.85 o 
   1   1  15      442.28      546.25     17.38 o 
   3   1  15      176.63      186.34     11.77 o 
   5   1  15        0.07       14.21     14.04 o 
   7   1  15     1696.47     1705.12     24.99 o 
   9   1  15      952.43      994.53     77.47 o 
  11   1  15       28.51       22.00     27.76 o 
  13   1  15       54.40       67.07     16.47 o 
  15   1  15       21.18       22.47     39.52 o 
  17   1  15       26.13       61.13     17.90 o 
  19   1  15      187.78      214.91     33.60 o 
 -30   2  15       13.01       23.30     26.99 o 
 -28   2  15       17.38       10.01     18.52 o 
 -26   2  15        3.76       28.81     20.72 o 
 -24   2  15      205.75      214.54     20.47 o 
 -22   2  15      156.37      139.29     15.98 o 
 -20   2  15       98.87       77.32     15.28 o 
 -18   2  15      163.24      161.52     18.09 o 
 -16   2  15       24.17       42.96     17.37 o 
 -14   2  15        0.21        2.46     13.94 o 
 -12   2  15      117.96      110.43     16.59 o 
 -10   2  15       17.45       34.78     27.27 o 
  -8   2  15      110.65      126.19     24.34 o 
  -6   2  15        8.65        5.32     15.87 o 
  -4   2  15      861.67      895.17     23.25 o 
  -2   2  15      901.89      907.93     22.91 o 
   0   2  15      106.56      106.39     43.69 o 
   2   2  15       13.26       29.14     38.44 o 
   4   2  15        0.52       32.56     12.89 o 
   6   2  15       64.85       74.44     15.05 o 
   8   2  15        7.56       34.10     14.51 o 
  10   2  15        8.54       21.70     20.28 o 
  12   2  15        9.16        6.36     22.78 o 
  14   2  15      202.33      205.50     17.73 o 
  16   2  15      284.17      297.89     15.90 o 
  18   2  15      309.61      327.82     16.59 o 
  20   2  15       21.66        7.97     31.32 o 
 -29   3  15       87.38      107.22     33.43 o 
 -27   3  15       40.39       89.65     31.76 o 
 -25   3  15        4.00       37.07     29.51 o 
 -23   3  15      367.88      364.42     23.63 o 
 -21   3  15       99.62       88.77     19.77 o 
 -19   3  15      156.40      160.53     19.37 o 
 -17   3  15        0.68       11.08     18.78 o 
 -15   3  15       13.07       13.22     14.57 o 
 -13   3  15       69.35       79.92     16.21 o 
 -11   3  15        3.41        0.85     15.95 o 
  -9   3  15       32.66       57.76     24.57 o 
  -7   3  15      336.54      338.16     32.69 o 
  -5   3  15      185.39      225.19     20.62 o 
  -3   3  15      246.39      211.37     14.75 o 
  -1   3  15        7.23      -13.53     23.32 o 
   1   3  15        1.73        7.42     51.65 o 
   3   3  15      387.26      390.48     63.97 o 
   5   3  15      808.17      737.91     16.87 o 
   7   3  15       26.91       49.67     28.35 o 
   9   3  15      201.78      242.42     44.18 o 
  11   3  15      146.78       92.55     28.60 o 
  13   3  15      211.80      217.82     32.87 o 
  15   3  15       24.65       70.34     21.64 o 
  17   3  15       53.27       85.51     22.16 o 
  19   3  15       46.32       52.71     72.32 o 
 -28   4  15      134.98      110.99     16.85 o 
 -26   4  15       53.26       67.31     31.13 o 
 -24   4  15       28.63       12.08     21.65 o 
 -22   4  15        6.44       49.14     20.82 o 
 -20   4  15       87.61      143.30     27.49 o 
 -18   4  15       84.32       66.53     20.29 o 
 -16   4  15       21.33       39.05     19.87 o 
 -14   4  15       24.77       65.91     24.87 o 
 -12   4  15      203.03      240.28     26.36 o 
 -10   4  15      503.76      487.08     16.39 o 
  -8   4  15      113.30      165.57     16.66 o 
  -6   4  15        0.73       14.51     21.90 o 
  -4   4  15      475.59      439.39     21.49 o 
  -2   4  15       35.26       25.34     16.88 o 
   0   4  15       12.05       69.27     38.49 o 
   2   4  15       37.09       74.60     19.83 o 
   4   4  15      648.05      628.95     35.37 o 
   6   4  15     1563.99     1455.35    122.76 o 
   8   4  15     1345.05     1310.28     41.42 o 
  10   4  15      334.18      329.19     15.32 o 
  12   4  15        2.19       -7.81     13.55 o 
  14   4  15        8.69       30.60     20.67 o 
  16   4  15       18.96       32.07     15.46 o 
  18   4  15       39.29       26.24     16.45 o 
 -27   5  15        6.98       46.28     22.67 o 
 -25   5  15       32.60       28.22     18.30 o 
 -23   5  15       55.51       51.94     31.13 o 
 -21   5  15       14.44       -4.47     30.09 o 
 -19   5  15       16.48       16.25     30.00 o 
 -17   5  15        2.09       29.53     21.67 o 
 -15   5  15      113.81      112.01     20.60 o 
 -13   5  15      363.80      410.60     25.97 o 
 -11   5  15      162.77      151.54     15.52 o 
  -9   5  15       11.78       24.73     16.71 o 
  -7   5  15      263.63      271.74     49.98 o 
  -5   5  15     1140.63     1046.79     41.07 o 
  -3   5  15      764.30      745.48     87.76 o 
  -1   5  15      545.21      511.94     66.52 o 
   1   5  15      456.56      481.13     22.20 o 
   3   5  15      400.37      394.74     43.15 o 
   5   5  15       67.66       63.56     14.97 o 
   7   5  15       16.56       45.11     17.18 o 
   9   5  15      133.81      149.45     50.30 o 
  11   5  15       10.72       29.78     21.36 o 
  13   5  15        1.90       -6.20     13.87 o 
  15   5  15      345.06      344.01     16.96 o 
 -24   6  15       15.69       11.76     22.30 o 
 -22   6  15       23.34       41.04     22.39 o 
 -20   6  15       88.35       78.75     31.22 o 
 -18   6  15      151.42       80.22     31.96 o 
 -16   6  15        0.56        5.69     29.85 o 
 -14   6  15      115.56       97.43     17.42 o 
 -12   6  15      125.82      136.08     23.47 o 
 -10   6  15       27.81       28.41     19.46 o 
  -8   6  15       18.42       11.20     20.79 o 
  -6   6  15      236.55      271.07     26.46 o 
  -4   6  15      229.24      192.39     17.22 o 
  -2   6  15       64.04        5.85     42.39 o 
   0   6  15       77.11       68.17     16.96 o 
   2   6  15        4.70       27.14     20.91 o 
   4   6  15       16.22       58.36     21.36 o 
   6   6  15      349.38      310.63     52.21 o 
   8   6  15      447.86      383.42     19.54 o 
  10   6  15       27.49       20.85     59.35 o 
  12   6  15        7.22       23.05     15.78 o 
 -21   7  15       12.91       -3.93     22.93 o 
 -19   7  15       57.46      102.80     31.96 o 
 -17   7  15        0.07       37.61     30.98 o 
 -15   7  15       10.49       -3.19     30.88 o 
 -13   7  15      258.90      277.28     22.84 o 
 -11   7  15      194.42      184.60     20.44 o 
  -9   7  15       21.84       61.42     21.22 o 
  -7   7  15       17.17        3.28     21.11 o 
  -5   7  15       37.81       57.01     36.87 o 
  -3   7  15        0.30       11.93     30.90 o 
  -1   7  15        6.01       79.82     26.39 o 
   1   7  15        4.71       19.06     15.25 o 
   3   7  15      109.49      123.90     18.49 o 
   5   7  15      266.93      237.33     64.71 o 
   7   7  15       67.67       84.62     24.60 o 
   9   7  15      192.89      183.13     16.54 o 
 -16   8  15       23.23       49.54     33.09 o 
 -14   8  15      113.48      154.50     32.35 o 
 -12   8  15      101.62       81.35     19.29 o 
 -10   8  15        7.20       10.03     24.35 o 
  -8   8  15       34.98       64.60     22.14 o 
  -6   8  15        0.61      -23.79     24.99 o 
  -4   8  15       40.49       86.67     17.96 o 
  -2   8  15      183.99      209.11     23.07 o 
   0   8  15      100.69       82.73     18.75 o 
   2   8  15      203.58      212.13     35.15 o 
   4   8  15        0.03       57.08     24.65 o 
 -30   0  16        0.16       -7.61     32.94 o 
 -28   0  16       66.44       35.05     33.04 o 
 -26   0  16       70.83       52.38     31.42 o 
 -24   0  16       13.14       10.65     30.68 o 
 -22   0  16       22.02       15.81     29.70 o 
 -20   0  16       14.52       66.23     29.46 o 
 -18   0  16     1588.56     1480.48     37.46 o 
 -16   0  16     3985.21     3373.94     46.39 o 
 -14   0  16     1276.91     1218.96     35.49 o 
 -12   0  16       38.09       72.71     29.31 o 
 -10   0  16      170.53      146.40     29.46 o 
  -8   0  16      333.55      271.54     22.24 o 
  -6   0  16      253.51      192.73     15.39 o 
  -4   0  16       64.75       85.34     50.49 o 
  -2   0  16        3.62      -13.52     16.59 o 
   0   0  16     1045.08     1029.32     28.89 o 
   2   0  16     1366.10     1431.48     35.20 o 
   4   0  16      197.71      254.26     29.85 o 
   6   0  16     1184.82     1204.67     26.02 o 
   8   0  16      663.44      642.54     32.55 o 
  10   0  16       24.71      -21.41     21.41 o 
  12   0  16       24.70      123.28     30.34 o 
  14   0  16       83.47       11.39     30.68 o 
  16   0  16      125.00      103.69     22.49 o 
  18   0  16        6.46        5.74     32.45 o 
 -29   1  16      143.95      116.21     24.32 o 
 -27   1  16       38.28       35.46     24.72 o 
 -25   1  16        3.74       38.31     17.62 o 
 -23   1  16        6.78        5.20     21.14 o 
 -21   1  16       33.55       63.59     20.71 o 
 -19   1  16        0.00       14.18     16.67 o 
 -17   1  16      211.59      153.16     21.23 o 
 -15   1  16      160.90      169.14     24.42 o 
 -13   1  16      280.45      252.96     15.35 o 
 -11   1  16      688.11      677.97     24.62 o 
  -9   1  16      115.36      130.14     14.78 o 
  -7   1  16      425.56      486.37     17.59 o 
  -5   1  16      536.37      566.29     30.34 o 
  -3   1  16     1581.53     1615.01     30.71 o 
  -1   1  16      112.82      112.07     16.87 o 
   1   1  16       24.14       50.65     13.67 o 
   3   1  16       56.69       38.95     18.30 o 
   5   1  16       97.18       70.05     16.54 o 
   7   1  16       41.81       31.28     18.39 o 
   9   1  16      203.93      229.90     39.50 o 
  11   1  16       18.93       57.65     60.73 o 
  13   1  16        3.25       48.12     21.19 o 
  15   1  16        0.64       48.72     35.25 o 
  17   1  16        3.34       46.74     83.56 o 
 -28   2  16        1.41       13.70     23.07 o 
 -26   2  16        2.09      -13.48     20.55 o 
 -24   2  16       24.36        8.63     17.17 o 
 -22   2  16        0.37       17.06     18.45 o 
 -20   2  16       20.83       39.38     18.16 o 
 -18   2  16      144.48      151.21     17.37 o 
 -16   2  16      142.79      119.83     14.84 o 
 -14   2  16       39.35       20.06     16.36 o 
 -12   2  16      227.28      211.09     15.09 o 
 -10   2  16      186.54      179.87     14.60 o 
  -8   2  16        2.68        4.93     21.00 o 
  -6   2  16      322.76      353.53     15.83 o 
  -4   2  16       10.97       22.52     13.98 o 
  -2   2  16      309.26      362.08     18.73 o 
   0   2  16       98.54       80.55     17.21 o 
   2   2  16        0.01       24.49     24.27 o 
   4   2  16        0.13      -31.88     31.88 o 
   6   2  16      129.73      163.27     17.04 o 
   8   2  16      147.06      141.31     15.11 o 
  10   2  16        0.78       12.20     24.25 o 
  12   2  16        0.20       44.65     49.07 o 
  14   2  16       26.46      108.51     21.82 o 
  16   2  16       32.77       72.65     18.55 o 
 -27   3  16        4.28       -5.15     31.76 o 
 -25   3  16       61.71      114.63     31.67 o 
 -23   3  16       33.39       45.63     17.61 o 
 -21   3  16       15.40       40.13     25.30 o 
 -19   3  16       73.42      122.46     33.31 o 
 -17   3  16      149.40      157.64     17.55 o 
 -15   3  16      322.20      321.84     20.28 o 
 -13   3  16      192.33      181.83     15.13 o 
 -11   3  16        6.76       20.58     14.26 o 
  -9   3  16       18.53       14.87     15.83 o 
  -7   3  16      228.09      258.89     17.45 o 
  -5   3  16       42.14       63.84     27.71 o 
  -3   3  16      588.79      529.90     33.04 o 
  -1   3  16      430.84      400.70     24.60 o 
   1   3  16      318.09      363.55     22.66 o 
   3   3  16      799.43      802.09     58.45 o 
   5   3  16      153.08      146.66     15.16 o 
   7   3  16       19.21       42.12     12.97 o 
   9   3  16        0.10       -2.01     14.64 o 
  11   3  16        0.93      -13.02     13.33 o 
  13   3  16       45.30       71.07     14.00 o 
  15   3  16      116.71      157.94     16.18 o 
 -26   4  16       24.39      -10.02     32.11 o 
 -24   4  16      113.94       90.19     22.19 o 
 -22   4  16       16.89       16.54     21.70 o 
 -20   4  16       34.86       35.17     22.46 o 
 -18   4  16       48.23       38.64     21.28 o 
 -16   4  16       60.55       62.13     17.10 o 
 -14   4  16        7.50       22.36     19.09 o 
 -12   4  16       30.58       48.96     15.99 o 
 -10   4  16      309.38      329.93     24.81 o 
  -8   4  16      104.58      124.87     14.88 o 
  -6   4  16       35.82       36.46     16.78 o 
  -4   4  16      429.94      436.78     18.23 o 
  -2   4  16       46.69       41.04     18.90 o 
   0   4  16       26.47       56.11     16.94 o 
   2   4  16       10.56       -3.40     45.66 o 
   4   4  16        5.58        9.55     17.13 o 
   6   4  16        1.71        9.21     25.26 o 
   8   4  16       45.51       69.47     15.32 o 
  10   4  16       49.88       74.07     32.64 o 
  12   4  16       35.85       40.42     15.43 o 
  14   4  16       23.91       44.41     16.22 o 
 -25   5  16        6.94       21.16     22.73 o 
 -23   5  16       10.35       52.29     31.47 o 
 -21   5  16        1.98       51.60     30.73 o 
 -19   5  16        5.91       62.94     30.93 o 
 -17   5  16        0.22        4.71     17.40 o 
 -15   5  16        5.84       23.11     18.93 o 
 -13   5  16       29.35       14.49     18.18 o 
 -11   5  16        0.88       25.83     17.10 o 
  -9   5  16        4.32       14.92     14.90 o 
  -7   5  16      126.68      136.04     17.42 o 
  -5   5  16      115.37       63.05     23.47 o 
  -3   5  16      294.66      271.67     21.22 o 
  -1   5  16       19.42       -1.71     15.10 o 
   1   5  16       96.53      118.58     16.89 o 
   3   5  16      262.87      224.07     21.68 o 
   5   5  16       22.07       58.72     17.08 o 
   7   5  16       59.68       34.29     15.36 o 
   9   5  16        2.72        4.17     15.20 o 
  11   5  16        0.87       20.29     15.61 o 
  13   5  16        8.21      -14.97     16.78 o 
 -22   6  16       14.12       39.08     23.32 o 
 -20   6  16       10.87        1.37     32.01 o 
 -18   6  16        6.52       -6.14     21.99 o 
 -16   6  16        1.19       41.39     30.59 o 
 -14   6  16       64.92       35.88     20.98 o 
 -12   6  16        0.91       21.42     16.91 o 
 -10   6  16      274.28      264.39     16.21 o 
  -8   6  16       33.25       44.54     23.61 o 
  -6   6  16       38.17       38.14     22.01 o 
  -4   6  16      177.88      194.40     23.27 o 
  -2   6  16       43.50       12.46     19.42 o 
   0   6  16      164.32      134.42     20.30 o 
   2   6  16        2.59        4.91     22.53 o 
   4   6  16      114.70       88.39     18.35 o 
   6   6  16       28.29       27.05     22.56 o 
   8   6  16        0.11      -15.51     22.55 o 
  10   6  16       59.79       84.39     19.06 o 
 -17   7  16        8.19      -21.11     32.11 o 
 -15   7  16       48.35      120.43     31.71 o 
 -13   7  16      159.67      164.95     21.57 o 
 -11   7  16      109.69       72.35     21.24 o 
  -9   7  16        6.21        5.61     18.00 o 
  -7   7  16       26.84       54.95     22.23 o 
  -5   7  16       73.43       93.96     18.24 o 
  -3   7  16      271.65      262.57     22.95 o 
  -1   7  16      358.64      364.72     50.74 o 
   1   7  16        8.80       32.51     17.94 o 
   3   7  16        4.46      -14.23     18.50 o 
   5   7  16       58.21       61.24     52.58 o 
 -10   8  16       45.66      -22.09     33.48 o 
  -8   8  16       18.43        5.61     24.50 o 
  -6   8  16       31.81       40.16     27.32 o 
  -4   8  16        2.76       26.12     32.55 o 
  -2   8  16        7.31       48.70     32.75 o 
 -27   1  17        0.01       16.16     23.46 o 
 -25   1  17        4.07      -13.61     22.27 o 
 -23   1  17        5.87       34.10     19.40 o 
 -21   1  17       28.30       12.99     28.74 o 
 -19   1  17      608.60      559.43     36.55 o 
 -17   1  17     1063.77      977.20     34.02 o 
 -15   1  17      263.51      237.87     20.47 o 
 -13   1  17       65.03      111.80     27.39 o 
 -11   1  17       64.96       83.81     18.37 o 
  -9   1  17       99.64       97.65     13.20 o 
  -7   1  17        0.37        6.01     16.55 o 
  -5   1  17       79.39       58.88     18.54 o 
  -3   1  17      538.44      568.93     20.33 o 
  -1   1  17        2.78       -3.40     24.60 o 
   1   1  17       21.47       48.55     15.15 o 
   3   1  17      183.51      189.54     20.31 o 
   5   1  17        2.71        2.07     17.80 o 
   7   1  17       36.30       23.73     17.14 o 
   9   1  17       61.85       90.19     28.08 o 
  11   1  17        3.01       20.52     22.73 o 
  13   1  17       68.39      157.04     22.01 o 
  15   1  17       72.36       85.33     18.61 o 
 -26   2  17        0.89       -3.88     21.03 o 
 -24   2  17        0.66       -1.13     20.50 o 
 -22   2  17      119.09      112.54     19.43 o 
 -20   2  17        2.83      -17.70     17.70 o 
 -18   2  17       89.76       77.88     23.46 o 
 -16   2  17       47.54       42.99     17.26 o 
 -14   2  17       28.68       17.69     14.46 o 
 -12   2  17      105.53      139.89     26.13 o 
 -10   2  17      101.25      133.04     30.45 o 
  -8   2  17      192.33      213.82     17.56 o 
  -6   2  17      376.33      374.81     15.75 o 
  -4   2  17       20.69       33.86     12.72 o 
  -2   2  17       53.51       72.07     16.94 o 
   0   2  17      296.35      286.81     17.84 o 
   2   2  17       57.38       46.47     31.92 o 
   4   2  17      381.73      301.09     16.86 o 
   6   2  17        0.03       38.60     16.71 o 
   8   2  17       52.59       69.98     15.18 o 
  10   2  17      103.35       93.65     13.88 o 
  12   2  17       94.87      106.54     12.98 o 
  14   2  17        5.25       32.04     37.43 o 
 -25   3  17        0.35      -25.70     25.70 o 
 -23   3  17       67.46       50.47     17.36 o 
 -21   3  17       12.60        2.38     20.63 o 
 -19   3  17        3.73       39.30     16.07 o 
 -17   3  17       80.30       86.99     18.43 o 
 -15   3  17       19.14       44.69     17.04 o 
 -13   3  17       45.38       67.64     16.90 o 
 -11   3  17       13.30       31.92     16.83 o 
  -9   3  17       46.55       18.26     16.98 o 
  -7   3  17       20.79       34.02     16.79 o 
  -5   3  17        1.15        4.53     14.37 o 
  -3   3  17        0.29       21.72     20.74 o 
  -1   3  17      210.26      251.10     21.57 o 
   1   3  17        1.06       52.88     16.31 o 
   3   3  17      117.60      142.66     13.68 o 
   5   3  17        5.40        0.15     15.84 o 
   7   3  17      467.90      385.92     23.11 o 
   9   3  17      146.21      155.82     26.28 o 
  11   3  17       33.89       56.85     28.79 o 
  13   3  17        1.57       28.97     15.95 o 
 -24   4  17       46.81       53.91     23.37 o 
 -22   4  17      211.14      146.45     24.06 o 
 -20   4  17      147.73      133.34     19.02 o 
 -18   4  17      100.83       96.18     17.19 o 
 -16   4  17       82.52       46.30     16.08 o 
 -14   4  17       31.19       67.91     18.63 o 
 -12   4  17       16.26       46.55     24.47 o 
 -10   4  17       78.97       76.92     17.30 o 
  -8   4  17       35.64       27.37     14.56 o 
  -6   4  17       60.68       78.75     16.88 o 
  -4   4  17        2.59        6.43     21.00 o 
  -2   4  17       12.07        8.03     17.41 o 
   0   4  17      430.54      404.84     22.68 o 
   2   4  17        3.65       -2.92     20.91 o 
   4   4  17       68.19       87.08     18.33 o 
   6   4  17      169.36      162.91     18.08 o 
   8   4  17        9.25       18.43     18.00 o 
  10   4  17        2.57       54.05     15.90 o 
  12   4  17       12.10       38.09     18.13 o 
 -21   5  17       53.41       71.78     32.60 o 
 -19   5  17       76.38       56.31     22.98 o 
 -17   5  17      176.21      127.61     22.06 o 
 -15   5  17      241.34      187.00     20.19 o 
 -13   5  17      122.00      137.22     19.51 o 
 -11   5  17      346.95      352.25     19.88 o 
  -9   5  17      259.47      293.57     16.29 o 
  -7   5  17       34.18       41.25     18.74 o 
  -5   5  17      194.75      205.59     43.33 o 
  -3   5  17        6.58        2.44     17.76 o 
  -1   5  17      182.83      157.48     24.50 o 
   1   5  17       98.46      140.53     21.59 o 
   3   5  17        4.61      -15.16     21.99 o 
   5   5  17        0.01       -2.92     18.27 o 
   7   5  17       25.86       25.09     26.76 o 
   9   5  17        4.79       55.52     15.78 o 
 -18   6  17      214.61      178.90     33.48 o 
 -16   6  17      144.36      120.53     19.99 o 
 -14   6  17       23.64       49.29     21.12 o 
 -12   6  17        0.24       -0.59     18.14 o 
 -10   6  17       49.54       59.07     15.60 o 
  -8   6  17       15.19       10.63     15.53 o 
  -6   6  17       38.05       17.41     56.02 o 
  -4   6  17      289.29      237.03     19.11 o 
  -2   6  17      124.65      117.61     22.69 o 
   0   6  17        7.64       65.87     42.44 o 
   2   6  17        1.16      -22.25     22.25 o 
   4   6  17        0.30       10.73     31.52 o 
   6   6  17        5.57       21.11     32.30 o 
 -11   7  17       97.75       99.54     26.42 o 
  -9   7  17      101.24       92.54     20.14 o 
  -7   7  17       12.69       32.21     32.62 o 
  -5   7  17       45.71       62.22     23.32 o 
  -3   7  17        5.87       25.80     41.17 o 
  -1   7  17       81.84       49.82     37.21 o 
 -24   0  18      103.39      123.57     32.99 o 
 -22   0  18        2.31       30.78     31.37 o 
 -20   0  18       57.19       77.27     31.57 o 
 -18   0  18      536.19      471.74     25.82 o 
 -16   0  18      450.02      341.25     32.75 o 
 -14   0  18      196.53      212.28     30.73 o 
 -12   0  18       57.45       84.39     20.67 o 
 -10   0  18       74.45       92.92     21.00 o 
  -8   0  18        0.18        8.66     16.24 o 
  -6   0  18      159.64      166.87     26.00 o 
  -4   0  18      110.99      144.98     17.58 o 
  -2   0  18       12.81      -17.00     17.00 o 
   0   0  18       76.41       50.05     21.61 o 
   2   0  18        0.29       31.43     24.23 o 
   4   0  18      204.35      247.46     29.04 o 
   6   0  18      571.05      432.91     33.09 o 
   8   0  18       21.54       30.44     21.50 o 
  10   0  18      208.21      174.97     23.52 o 
  12   0  18       11.68       21.36     31.76 o 
 -25   1  18        0.02       59.65     25.25 o 
 -23   1  18       34.04       40.21     18.49 o 
 -21   1  18       73.63       70.35     21.38 o 
 -19   1  18       76.32       94.19     18.19 o 
 -17   1  18       22.12       43.60     17.85 o 
 -15   1  18       33.14       30.79     19.31 o 
 -13   1  18        5.94       16.06     34.52 o 
 -11   1  18        2.09       -3.21     35.44 o 
  -9   1  18       46.99       52.49     14.72 o 
  -7   1  18        2.77        4.17     16.72 o 
  -5   1  18        1.76       -3.86     12.10 o 
  -3   1  18       17.26       43.43     22.58 o 
  -1   1  18        9.32       33.89     21.49 o 
   1   1  18      209.61      174.70     17.07 o 
   3   1  18       96.04       85.18     15.53 o 
   5   1  18        8.24       14.47     15.48 o 
   7   1  18        1.41        7.95     35.84 o 
   9   1  18        0.27       18.31     17.68 o 
  11   1  18        7.10        3.96     18.29 o 
 -24   2  18        6.88        3.23     21.23 o 
 -22   2  18        0.10        0.90     19.51 o 
 -20   2  18       16.38       28.68     18.28 o 
 -18   2  18        5.35       31.75     24.16 o 
 -16   2  18      219.18      194.61     18.14 o 
 -14   2  18       25.59       31.69     15.32 o 
 -12   2  18        0.23       18.41     17.13 o 
 -10   2  18       17.74       14.67     17.18 o 
  -8   2  18       13.17       16.15     15.03 o 
  -6   2  18        1.72       46.08     18.11 o 
  -4   2  18       43.98       56.02     13.40 o 
  -2   2  18        3.06       -7.77     14.87 o 
   0   2  18      108.68      135.42     20.65 o 
   2   2  18      288.61      249.17     17.81 o 
   4   2  18        8.68        9.80     40.83 o 
   6   2  18       74.69       78.22     18.14 o 
   8   2  18       36.36       23.66     32.68 o 
  10   2  18       42.33       55.24     28.47 o 
 -23   3  18       69.27       55.47     17.99 o 
 -21   3  18       98.63       91.71     22.33 o 
 -19   3  18        7.16       14.96     19.66 o 
 -17   3  18        0.28       17.41     17.93 o 
 -15   3  18       16.07        5.92     17.73 o 
 -13   3  18       19.70       29.83     17.34 o 
 -11   3  18       68.37       84.36     16.38 o 
  -9   3  18        6.26      -15.40     15.40 o 
  -7   3  18        1.58       37.64     17.04 o 
  -5   3  18      156.60      142.69     17.77 o 
  -3   3  18       26.70       25.51     39.01 o 
  -1   3  18        6.09       45.39     21.51 o 
   1   3  18        0.12      -21.41     49.02 o 
   3   3  18      117.21       99.21     24.90 o 
   5   3  18      107.83      131.12     25.54 o 
   7   3  18      149.91      185.30     26.45 o 
   9   3  18       58.04      115.58     47.40 o 
 -20   4  18        0.34       34.15     21.89 o 
 -18   4  18       54.27       54.54     20.99 o 
 -16   4  18        0.81       54.82     39.76 o 
 -14   4  18      105.46       84.72     16.14 o 
 -12   4  18       25.92       14.56     17.83 o 
 -10   4  18       74.08      107.16     18.07 o 
  -8   4  18        0.05      -11.68     17.76 o 
  -6   4  18       25.26       64.70     17.52 o 
  -4   4  18        3.86       18.01     22.26 o 
  -2   4  18      259.97      211.57     18.65 o 
   0   4  18        1.07       20.12     40.67 o 
   2   4  18        8.93       21.91     27.64 o 
   4   4  18       36.72       15.29     16.00 o 
   6   4  18       52.04       86.13     16.20 o 
 -17   5  18        0.00        9.76     17.49 o 
 -15   5  18        8.93        7.35     21.29 o 
 -13   5  18       12.04       37.53     15.90 o 
 -11   5  18       22.88       21.25     15.53 o 
  -9   5  18        1.83       41.37     19.48 o 
  -7   5  18        2.49        1.90     17.92 o 
  -5   5  18        1.38       15.83     22.12 o 
  -3   5  18        1.71       20.60     17.99 o 
  -1   5  18       40.75       44.27     17.83 o 
   1   5  18       40.37       24.37     18.67 o 
   3   5  18       55.01      103.39     20.37 o 
 -12   6  18        3.09       14.98     18.78 o 
 -10   6  18        7.61       41.39     24.95 o 
  -8   6  18        3.64        8.16     15.83 o 
  -6   6  18        0.22       13.88     33.85 o 
  -4   6  18        1.29       30.49     20.35 o 
  -2   6  18      270.87      222.78     19.56 o 
 -21   1  19       16.96       39.09     18.74 o 
 -19   1  19       37.83       29.54     18.78 o 
 -17   1  19       28.88       21.88     20.63 o 
 -15   1  19       64.84       73.57     15.77 o 
 -13   1  19        1.42        8.20     16.25 o 
 -11   1  19        2.28       29.06     15.04 o 
  -9   1  19       27.50       57.68     17.54 o 
  -7   1  19       15.58       26.25     18.29 o 
  -5   1  19       14.68       39.23     12.89 o 
  -3   1  19      110.10      109.68     14.09 o 
  -1   1  19       23.58        0.79     20.15 o 
   1   1  19        3.18       17.89     16.99 o 
   3   1  19      217.08      209.60     25.40 o 
   5   1  19      490.32      441.08     30.76 o 
   7   1  19        0.77        7.92     15.62 o 
 -20   2  19       23.18       50.77     21.80 o 
 -18   2  19        6.78       19.31     18.61 o 
 -16   2  19        0.01       13.99     18.08 o 
 -14   2  19        1.39       -1.23     18.33 o 
 -12   2  19        0.04       11.52     15.12 o 
 -10   2  19        5.10       11.86     17.70 o 
  -8   2  19      201.17      192.10     23.60 o 
  -6   2  19       48.22       88.53     15.21 o 
  -4   2  19      123.31      138.04     28.93 o 
  -2   2  19       26.96       40.84     17.97 o 
   0   2  19        0.22        9.94     12.64 o 
   2   2  19        2.38       14.13     14.17 o 
   4   2  19        2.25       21.16     24.12 o 
   6   2  19        2.36       38.05     26.20 o 
 -19   3  19       12.11        3.71     23.65 o 
 -17   3  19       15.04       30.49     18.59 o 
 -15   3  19        1.69       20.00     18.27 o 
 -13   3  19        0.00       23.55     15.34 o 
 -11   3  19        1.16       -4.79     17.97 o 
  -9   3  19      100.72      104.18     23.44 o 
  -7   3  19       15.05       16.61     24.26 o 
  -5   3  19        5.58       32.15     21.41 o 
  -3   3  19       13.41        4.38     25.82 o 
  -1   3  19       30.14       45.41     34.98 o 
   1   3  19      229.79      208.32     29.50 o 
   3   3  19       21.33       20.85     17.71 o 
   5   3  19       69.11       90.61     29.46 o 
 -16   4  19       55.77       44.05     23.30 o 
 -14   4  19       91.76       78.14     16.33 o 
 -12   4  19       12.29       13.40     15.96 o 
 -10   4  19        9.39       14.66     15.72 o 
  -8   4  19      124.39      109.57     15.93 o 
  -6   4  19        3.33       18.75     15.83 o 
  -4   4  19       18.85       49.46     27.13 o 
  -2   4  19        8.50       62.69     22.57 o 
   0   4  19       51.19       69.06     45.46 o 
  -7   5  19      127.96      179.07     42.91 o 
 -16   0  20        5.53        2.01     22.58 o 
 -14   0  20        0.22        9.12     38.96 o 
 -12   0  20       11.19        9.70     19.83 o 
 -10   0  20       20.38       59.88     22.30 o 
  -8   0  20       10.06        2.91     18.16 o 
  -6   0  20        6.24        5.79     20.89 o 
  -4   0  20      208.65      191.33     23.61 o 
  -2   0  20      413.66      312.02     20.58 o 
   0   0  20       90.19       70.37     16.26 o 
   2   0  20      261.93      307.72     33.19 o 
 -15   1  20      162.14      115.32     19.26 o 
 -13   1  20       78.98      106.01     18.63 o 
 -11   1  20       24.82       24.11     18.12 o 
  -9   1  20       90.12      120.00     17.75 o 
  -7   1  20      184.60      151.59     12.48 o 
  -5   1  20       39.96       43.68     22.87 o 
  -3   1  20        5.34        4.62     25.47 o 
  -1   1  20        6.63       27.76     21.29 o 
   1   1  20        1.59       43.77     18.72 o 
 -14   2  20       34.71       28.58     20.12 o 
 -12   2  20        5.20       27.25     23.12 o 
 -10   2  20        7.62       27.81     18.44 o 
  -8   2  20        0.24       24.62     18.28 o 
  -6   2  20        7.63       52.20     14.22 o 
  -4   2  20       29.06       30.23     14.01 o 
  -2   2  20        3.68      -10.15     15.89 o 
   0   2  20        1.07       58.42     32.30 o 
 -11   3  20        5.46       35.25     32.65 o 
  -9   3  20       52.78       48.68     18.78 o 
  -7   3  20       51.19       45.67     16.45 o 
                                                 
